# Supplementary material for: Improving remote estimation of winter crops gross ecosystem production by inclusion of leaf area index in a spectral model
Source: PeerJ. 2018 Sep 21;6:e5613. doi: 10.7717/peerj.5613 (PMC6152453; doi:10.7717/peerj.5613)
Supplement: File S1 [file peerj-06-5613-s001.xlsx]

## Sheet: crops+potato
MONTH	CROP	data	DOY	PARm	PARd	GPPchamber	H	F%	LAI	NDVI	SAVI	PRI	WDRVI	sWDRVI	NDVIPARm	SAVIPARm	sWDRVIPARm	NDVIPARd	SAVIPARd	WDRVIPARd	NDVI*LAI	SAVILAI	WDRVI*LAI		GPP_ALL(NDVILAI)	GPP_ALL(NDVI)	GPP_ALL(SAVI)	GPP_ALL(WDRWI
APRIL	W.WHEAT	2011-04-11	101	857.48	555.671	8.39313	0.1	0.1	0.733333	0.432696	0.066	-0.186	-0.328825	0.335588	371.028	56.5937	287.76	240.437	36.6743	186.476	0.31731	0.0484	0.246098		2.1536	6.19793	2.59301	4.16523
APRIL	W.WHEAT	2011-04-21 14:00:00	111	1485.44	912.976	10.9845	0.22	0.2	1.16667	0.699218	0.158	-0.188	0.0609747	0.530487	1038.65	234.7	788.01	638.37	144.25	484.322	0.815755	0.184333	0.618902		4.58309	10.4878	5.68748	8.86294
APRIL	W.WHEAT	2011-04-28 14:00:00	118	1255.33	668.092	9.54383	0.3	0.3	1.46667	0.721401	0.136	-0.176	0.105448	0.552724	905.599	170.725	693.853	481.962	90.8605	369.271	1.05806	0.199467	0.810662		5.7641	10.8449	4.9475	9.39892
MAY	W.WHEAT	2011-05-06 14:00:00	126	1651.22	1002.84	8.57012	0.38	0.4	1.63333	0.728621	0.259	-0.201	0.120474	0.560237	1203.11	427.667	925.076	730.691	259.736	561.828	1.19008	0.423033	0.915054		6.40761	10.9611	9.08466	9.58
MAY	W.WHEAT	2011-05-14 14:00:00	134	1055.09	667.411	5.52306	0.49	0.5	1.96667	0.793932	0.172	-0.187	0.270369	0.635184	837.669	181.475	670.176	529.879	114.795	423.929	1.5614	0.338267	1.2492		8.21748	12.0124	6.15837	11.3865
MAY	W.WHEAT	2011-05-26 14:00:00	146	1745.11	1040.4	6.4588	0.68	0.6	2.36667	0.755654	0.276	-0.181	0.179328	0.589664	1318.7	481.651	1029.03	786.185	287.151	613.488	1.78838	0.6532	1.39554		9.32382	11.3962	9.65647	10.2893
JUNE	W.WHEAT	2011-06-04 14:00:00	155	1723	1071.37	5.16476	0.78	0.6	2.66667	0.76065	0.24	-0.181	0.190673	0.595337	1310.6	413.52	1025.77	814.939	257.129	637.828	2.0284	0.64	1.58756		10.4937	11.4766	8.44559	10.426
JUNE	W.WHEAT	2011-06-28 14:00:00	179	1786.78	960.818	1.11867	0.66	0.5	1.63333	0.27175	0.071	-0.234	-0.482292	0.258854	485.556	126.861	462.514	261.102	68.2181	248.712	0.443858	0.115967	0.422795		2.77041	3.60734	2.76119	2.3157
AUGUST	W.WHEAT	2011-08-23 14:00:00	235	1172	760.106	0.826463	0.1	0.2	0.43						0
MARCH	W.WHEAT	2012-03-16 14:00:00	76	1099.56	627.994	0.582114	0.06	0.05	0.0333333	0.29			-0.466942	0.266529	318.871		293.063	182.118		167.378	0.00966667		0.0088843		0.654101	3.9011		2.50069
MARCH	W.WHEAT	2012-03-28 14:00:00	88	1326.33	720.871	1.46103	0.06	0.05	0.0333333	0.3			-0.458333	0.270833	397.9		359.215	216.261		195.236	0.01		0.00902778		0.655726	4.06206		2.60444
APRIL	W.WHEAT	2012-04-26 14:00:00	117	1474.67	886.729	7.43247	0.1	0.1	0.666667	0.41401	0.097	-0.195	-0.348976	0.325512	610.527	143.043	480.021	367.115	86.0128	288.641	0.276007	0.0646667	0.217008		1.95228	5.89716	3.63571	3.92237
MAY	W.WHEAT	2012-05-17 14:00:00	138	1051.8	712	15.2956	0.71	0.3	1.63333	0.840461	0.301	-0.181	0.395264	0.697632	883.997	316.592	733.769	598.408	214.312	496.714	1.37275	0.491633	1.13947		7.29798	12.7613	10.4974	12.8917
MAY	W.WHEAT	2012-05-28 14:00:00	149	1752.56	985.35	20.2373	0.84	0.6	3.1	0.811674	0.314	-0.171	0.316	0.658	1422.5	550.302	1153.18	799.783	309.4	648.361	2.51619	0.9734	2.0398		15	12.2979	10.9346	11.9364
JUNE	W.WHEAT	2012-06-15 14:00:00	167	1666.11	931.259	18.6823	0.9	0.8	3.33333	0.750107	0.245	-0.183	0.166904	0.583452	1249.76	408.197	972.096	698.543	228.158	543.345	2.50036	0.816667	1.94484		12.7941	11.3069	8.61377	10.1396
JULY	W.WHEAT	2012-07-02 14:00:00	184	1600	917.918	12.7383	0.99	0.7	2.5	0.579443	0.172	-0.208	-0.142126	0.428937	927.109	275.2	686.299	531.881	157.882	393.729	1.44861	0.43	1.07234		7.66771	8.55996	6.15837	6.41525
JULY	W.WHEAT	2012-07-21 14:00:00	203	1255.33	791.529	6.0513	0.9	0.7	1.93333	0.172729	0.049	-0.21	-0.558218	0.220891	216.832	61.5113	277.292	136.72	38.7849	174.842	0.333942	0.0947333	0.427056		2.23467	2.01351	2.02121	1.40067
AUGUST	W.WHEAT	2012-08-02 14:00:00	215	1570.33	981.549	4.80001	0.7	0.7	1.86667	0.159153	0.036	-0.21	-0.567753	0.216123	249.924	56.532	339.386	156.217	35.3358	212.136	0.297086	0.0672	0.40343		2.05503	1.795	1.58394	1.28575
AUGUST	W.WHEAT	2012-08-13 14:00:00	226	1066.46	701.305	3.76225	0.13	0.1	0.4	0.0991534	0.006	-0.19	-0.607682	0.196159	105.743	6.39873	209.195	69.5368	4.20783	137.567	0.0396614	0.0024	0.0784635		0.8003	0.829247	0.574878	0.804541
APRIL	W.WHEAT	2013-04-18 14:00:00	108	1307.67	773.266	9.10793	0.07	0.3	0.5	0.818		-0.17	0.332845	0.666422	1069.67		871.458	632.531		515.322	0.409		0.333211		2.60051	12.3998	0.373065	12.1394
MAY	W.WHEAT	2013-05-16 14:00:00	136	1721.78	933.912	16.8763	0.52	0.9	3.1	0.85	0.3		0.423077	0.711538	1463.51	516.533	1225.11	793.825	280.173	664.514	2.635	0.93	2.20577		13.4504	12.9148	10.4637	13.2269
MAY	W.WHEAT	2013-05-29 14:00:00	149	1467.56	811.198	18.9127	0.62	0.9	3.73	0.883706	0.323	-0.169	0.528252	0.764126	1296.89	474.02	1121.4	716.861	262.017	619.858	3.29622	1.20479	2.85019		16.6733	13.4573	11.2373	14.4944
JUNE	W.WHEAT	2013-06-12 14:00:00	163	1757.67	998.494	21.9924	0.76	0.85	4.43333	0.872022	0.439	-0.176	0.490516	0.745258	1532.72	771.616	1309.92	870.709	438.339	744.136	3.86596	1.94623	3.30398		19.4503	13.2693	15.1391	14.0396
JULY	W.WHEAT	2013-07-09 14:00:00	190	1619	949.421	14	0.82	0.8	3.8	0.827755	0.355	-0.173	0.359441	0.679721	1340.14	574.745	1100.47	785.888	337.044	645.341	3.14547	1.349	2.58294		15.9385	12.5568	12.3137	12.4599
AUGUST	W.WHEAT	2013-08-02 14:00:00	214	1629.22	983.008	0.266686	0.05	0.05	0.73	0.35889		-0.25	-0.404576	0.297712	584.711		485.039	352.791		292.653	0.261989		0.21733		1.88396	5.00994	0.373065	3.2523
AUGUST	W.WHEAT	2013-08-14 14:00:00	226	1325.22	818.379	0.814814	0.06	0.05	0.27	0.18	0.124		-0.55303	0.223485	238.54	164.328	296.167	147.308	101.479	182.895	0.0486	0.03348	0.0603409		0.843868	2.13055	4.54387	1.46319
APRIL	W.RYE	2011-04-11	101	857.48	555.671	9.98422	0.15	0.2	1.03333	0.624341	0.108	-0.184	-0.0725035	0.463748	535.36	92.6078	397.655	346.928	60.0125	257.691	0.645152	0.1116	0.479207		3.75155	9.28263	4.0057	7.25431
APRIL	W.RYE	2011-04-21 14:00:00	111	1485.44	912.976	12.6869	0.3	0.5	2.03333	0.834036	0.197	-0.189	0.376977	0.688489	1238.91	292.633	1022.71	761.454	179.856	628.574	1.69587	0.400567	1.39993		8.87291	12.6579	6.99926	12.6713
APRIL	W.RYE	2011-04-28 14:00:00	118	1255.33	668.092	9.5303	0.55	0.6	2.36667	0.875287	0.189	-0.151	0.500919	0.750459	1098.78	237.258	942.077	584.772	126.269	501.376	2.07151	0.4473	1.77609		10.7038	13.3218	6.73018	14.165
MAY	W.RYE	2011-05-06 14:00:00	126	1651.22	1002.84	9.46803	0.7	0.8	2.86667	0.834565	0.327	-0.186	0.37847	0.689235	1378.05	539.95	1138.08	836.935	327.929	691.193	2.39242	0.9374	1.97581		12.268	12.6664	11.3719	12.6893
MAY	W.RYE	2011-05-14 14:00:00	134	1055.09	667.411	10.0448	1	0.9	2.63333	0.833264	0.179	-0.168	0.374804	0.687402	879.167	188.861	725.27	556.129	119.467	458.779	2.19426	0.471367	1.81016		11.3021	12.6454	6.39382	12.6451
MAY	W.RYE	2011-05-26 14:00:00	146	1745.11	1040.4	14.1077	1.5	0.85	2.7	0.729075	0.265	-0.181	0.121428	0.560714	1272.32	462.454	978.509	758.531	275.707	583.368	1.9685	0.7155	1.51393		10.2017	10.9684	9.28648	9.59151
JUNE	W.RYE	2011-06-04 14:00:00	155	1723	1071.37	12.8608	1.45	0.8	2.4	0.651811	0.182	-0.191	-0.0262711	0.486864	1123.07	313.586	838.867	698.333	194.99	521.613	1.56435	0.4368	1.16847		8.23184	9.72479	6.49473	7.81149
JUNE	W.RYE	2011-06-28 14:00:00	179	1786.78	960.818	6.70332	1.31	0.8	1.93333	0.31615	0.089	-0.221	-0.444123	0.277938	564.889	159.023	496.614	303.763	85.5128	267.048	0.611223	0.172067	0.537348		3.58617	4.32201	3.36663	2.77569
AUGUST	W.RYE	2011-08-23 14:00:00	235	1172	760.106	0.607751	0.06	0.5	1.27	0.395851	0.082		-0.367906	0.316047	463.937	96.104	370.407	300.889	62.3287	240.229	0.502731	0.10414	0.401379		3.05737	5.60487	3.13118	3.69423
MARCH	W.RYE	2012-03-16 14:00:00	76	1099.56	627.994	4.965	0.11	0.55	0.666667	0.714651	0.147		0.091649	0.545824	785.798	161.635	600.164	448.796	92.3151	342.774	0.476434	0.098	0.363883		2.92919	10.7363	5.31749	9.23262
MARCH	W.RYE	2012-03-28 14:00:00	88	1326.33	720.871	7.04627	0.16	0.6	2.53333	0.883055	0.212		0.526111	0.763056	1171.22	281.183	1012.07	636.568	152.825	550.064	2.23707	0.537067	1.93307		11.5108	13.4469	7.5038	14.4686
APRIL	W.RYE	2012-04-26 14:00:00	117	1474.67	886.729	14.3465	0.35	0.9	4.5	0.899906	0.312	-0.19	0.583008	0.791504	1327.06	460.096	1167.2	797.973	276.66	701.85	4.04958	1.404	3.56177		20.3452	13.7181	10.8673	15.1543
MAY	W.RYE	2012-05-17 14:00:00	138	1051.8	712	20.2777	1.3	0.9	5	0.868423	0.314	-0.188	0.479172	0.739586	913.407	330.265	777.896	618.317	223.568	526.585	4.34211	1.57	3.69793		21.7711	13.2114	10.9346	13.9029
MAY	W.RYE	2012-05-28 14:00:00	149	1752.56	985.35	22	1.57	0.95	4.63333	0.76154	0.301	-0.167	0.192712	0.596356	1334.64	527.519	1045.15	750.383	296.59	587.619	3.52847	1.39463	2.76312		17.8052	11.491	10.4974	10.4506
JUNE	W.RYE	2012-06-15 14:00:00	167	1666.11	931.259	15.8902	1.59	0.95	4.23333	0.740178	0.299	-0.159	0.145122	0.572561	1233.22	498.167	953.95	689.297	278.446	533.202	3.13342	1.26577	2.42384		15.8797	11.1471	10.4301	9.87705
JULY	W.RYE	2012-07-02 14:00:00	184	1600	917.918	8.8162	1.41	0.9	3.23333	0.387927	0.118	-0.215	-0.375973	0.312014	620.684	188.8	499.222	356.086	108.314	286.403	1.2543	0.381533	1.00884		6.72062	5.47733	4.34206	3.59702
JULY	W.RYE	2012-07-21 14:00:00	203	1255.33	791.529	3.12503	1.41	0.85	3.26667	0.190237	0.056	-0.218	-0.545629	0.227185	238.81	70.2987	285.193	150.578	44.3256	179.824	0.62144	0.182933	0.742139		3.63597	2.29532	2.25665	1.55238
AUGUST	W.RYE	2012-08-02 14:00:00	215	1570.33	981.549	2.34983	1.41	0.8	2.76667	0.129257	0.029	-0.235	-0.588086	0.205957	202.976	45.5397	323.421	126.872	28.4649	202.157	0.357611	0.0802333	0.569815		2.35003	1.31379	1.34849	1.04071
AUGUST	W.RYE	2012-08-13 14:00:00	226	1066.46	701.305	2.63043	0.22	0.1	0.4	0.0692569	0.001	-0.215	-0.626328	0.186836	73.8594	1.06646	199.252	48.5702	0.701305	131.029	0.0277028	0.0004	0.0747344		0.742012	0.348034	0.4067	0.57983
APRIL	W.RYE	2013-04-18 14:00:00	108	1307.67	773.266	12.6766	0.15	0.5	3.1	0.61643	0.028	-0.189	-0.085284	0.457358	806.086	36.6147	598.072	476.665	21.6514	353.659	1.91093	0.0868	1.41781		9.92116	9.1553	1.31486	7.10029
MAY	W.RYE	2013-05-16 14:00:00	136	1721.78	933.912	18.594	0.72	0.9	4.33	0.852746	0.307	-0.156	0.431236	0.715618	1468.24	528.586	1232.13	796.389	286.711	668.324	3.69239	1.32931	3.09863		18.6042	12.959	10.6992	13.3252
MAY	W.RYE	2013-05-29 14:00:00	149	1467.56	811.198	24	1.1	0.9	4.33	0.800323	0.375	-0.184	0.286539	0.643269	1174.52	550.333	944.034	649.221	304.199	521.819	3.4654	1.62375	2.78536		17.4978	12.1152	12.9864	11.5814
JUNE	W.RYE	2013-06-12 14:00:00	163	1757.67	998.494	19.8954	1.4	0.85	4.3	0.799927	0.329		0.285527	0.642763	1406	578.272	1129.76	798.722	328.504	641.795	3.43968	1.4147	2.76388		17.3725	12.1088	11.4392	11.5692
JULY	W.RYE	2013-07-09 14:00:00	190	1619	949.421	3.61101	1.4	0.85	3.1	0.375568		-0.227	-0.388328	0.305836	608.045		495.149	356.572		290.367	1.16426		0.948092		6.28176	5.2784		3.44812
AUGUST	W.RYE	2013-08-02 14:00:00	214	1629.22	983.008	0.802373	1.35	0.8	1.7	0.272	0.16		-0.482085	0.258958	443.148	260.676	421.9	267.378	157.281	254.558	0.4624	0.272	0.440228		2.86079	3.61137	5.75475	2.3182
AUGUST	W.RYE	2013-08-14 14:00:00	226	1325.22	818.379	0.595693	0.05	0.05	0.3	0.11128		-0.22	-0.599891	0.200055	147.47		265.117	91.0688		163.72	0.0333839		0.0600164		0.769702	1.02443		0.898442
APRIL	S.BARLEY	2011-04-11	101	857.48	555.671	0	0	0	0	0
APRIL	S.BARLEY	2011-04-21 14:00:00	111	1485.44	912.976	2.114	0.06	0.1	0.3	0.127959	0.031	-0.193	-0.588948	0.205526	190.077	46.0488	305.297	116.824	28.3023	187.64	0.0383878	0.0093	0.0616578		0.794092	1.29291	1.41577	1.03032
APRIL	S.BARLEY	2011-04-28 14:00:00	118	1255.33	668.092	3.15865	0.08	0.2	0.433333	0.276201	0.05	-0.188	-0.47859	0.260705	346.724	62.7667	327.271	184.528	33.4046	174.175	0.119687	0.0216667	0.112972		1.19036	3.67899	2.05484	2.36031
MAY	S.BARLEY	2011-05-06 14:00:00	126	1651.22	1002.84	3.48369	0.1	0.3	0.433333	0.338523	0.137	-0.202	-0.423784	0.288108	558.977	226.217	475.73	339.485	137.389	288.926	0.146693	0.0593667	0.124847		1.32199	4.68212	4.98113	3.02081
MAY	S.BARLEY	2011-05-14 14:00:00	134	1055.09	667.411	4.55931	0.13	0.35	0.833333	0.556315	0.133	-0.206	-0.175406	0.412297	586.962	140.327	435.01	371.29	88.7656	275.172	0.463596	0.110833	0.343581		2.86662	8.18769	4.84659	6.01418
MAY	S.BARLEY	2011-05-26 14:00:00	146	1745.11	1040.4	10.2457	0.34	0.7	2.36667	0.753662	0.296	-0.185	0.174844	0.587422	1315.22	516.553	1025.12	784.112	307.959	611.155	1.78367	0.700533	1.39023		9.30083	11.3642	10.3292	10.2353
JUNE	S.BARLEY	2011-06-04 14:00:00	155	1723	1071.37	8.94998	0.62	0.85	2.53333	0.846866	0.267	-0.174	0.413848	0.706924	1459.15	460.041	1218.03	907.309	286.057	757.379	2.14539	0.6764	1.79087		11.0639	12.8644	9.35375	13.1156
JUNE	S.BARLEY	2011-06-28 14:00:00	179	1786.78	960.818	3.51951	0.58	0.7	2.26667	0.648905	0.182	-0.243	-0.0313038	0.484348	1159.45	325.194	865.422	623.48	174.869	465.371	1.47085	0.412533	1.09786		7.77613	9.67801	6.49473	7.75084
AUGUST	S.BARLEY	2011-08-23 14:00:00	235	1172	760.106	0.750545	0.06	0.15	0.33	0.174805	0.037		-0.556743	0.221629	204.871	43.364	259.749	132.87	28.1239	168.461	0.0576855	0.01221	0.0731374		0.888152	2.04692	1.61758	1.41844
MARCH	S.BARLEY	2012-03-16 14:00:00	76	1099.56	627.994	0	0	0	0	0.0502695	0.008		-0.637771	0.181115	55.2741	8.79644	199.146	31.5689	5.02395			0
MARCH	S.BARLEY	2012-03-28 14:00:00	88	1326.33	720.871	0	0	0	0	0.0143807	0.003		-0.6586	0.1707	19.0736	3.979	226.405	10.3666	2.16261			0
APRIL	S.BARLEY	2012-04-26 14:00:00	117	1474.67	886.729	3.25495	0.05	0.05	0.133333	0.162302	0.043	-0.198	-0.565559	0.217221	239.342	63.4107	320.328	143.918	38.1294	192.616	0.0216403	0.00573333	0.0289628		0.712462	1.84569	1.81939	1.3122
MAY	S.BARLEY	2012-05-17 14:00:00	138	1051.8	712	9.42077	0.26	0.8	4.03333	0.838595	0.383	-0.204	0.389916	0.694958	882.034	402.839	730.957	597.079	272.696	494.81	3.38233	1.54477	2.803		17.093	12.7312	13.2555	12.8272
MAY	S.BARLEY	2012-05-28 14:00:00	149	1752.56	985.35	12.9152	0.56	0.95	3.13333	0.798894	0.368	-0.211	0.282897	0.641448	1400.11	644.94	1124.17	787.19	362.609	632.051	2.5032	1.15307	2.00987		12.8079	12.0922	12.7509	11.5375
JUNE	S.BARLEY	2012-06-15 14:00:00	167	1666.11	931.259	6.06463	0.53	0.95	2.5	0.738971	0.324	-0.219	0.142512	0.571256	1231.21	539.82	951.776	688.173	301.728	531.987	1.84743	0.81	1.42814		9.61161	11.1277	11.271	9.8456
JULY	S.BARLEY	2012-07-02 14:00:00	184	1600	917.918	6.00432	0.66	0.95	2.16667	0.469452	0.13	-0.24	-0.287053	0.356473	751.123	208	570.357	430.918	119.329	327.213	1.01715	0.281667	0.772359		5.5647	6.78955	4.74568	4.66864
JULY	S.BARLEY	2012-07-21 14:00:00	203	1255.33	791.529	1.88915	0.63	0.85	2.03333	0.196531	0.06	-0.234	-0.541021	0.22949	246.712	75.32	288.086	155.56	47.4917	181.648	0.399613	0.122	0.466629		2.55476	2.39663	2.3912	1.60792
AUGUST	S.BARLEY	2012-08-02 14:00:00	215	1570.33	981.549	1.31292	0.6	0.8	2.16667	0.169212	0.036	-0.224	-0.560707	0.219647	265.719	56.532	344.918	166.09	35.3358	215.594	0.366626	0.078	0.475901		2.39397	1.9569	1.58394	1.37067
AUGUST	S.BARLEY	2012-08-13 14:00:00	226	1066.46	701.305	1.46542	0.11	0.2	0.2	0.109212	0.006	-0.204	-0.601229	0.199385	116.47	6.39873	212.636	76.5909	4.20783	139.83	0.0218424	0.0012	0.0398771		0.713447	0.991147	0.574878	0.882315
APRIL	S.BARLEY	2013-04-18 14:00:00	108	1307.67	773.266	0	0	0	0	0.073	0.002	-0.179	-0.624036	0.187982	95.4597	2.61533	245.818	56.4484	1.54653	145.36		0
MAY	S.BARLEY	2013-05-16 14:00:00	136	1721.78	933.912	4.72492	0.1	0.2	0.83	0.558502	0.188	-0.188	-0.172328	0.413836	961.617	323.694	712.533	521.592	175.575	386.486	0.463557	0.15604	0.343484		2.86643	8.22289	6.69654	6.05126
MAY	S.BARLEY	2013-05-29 14:00:00	149	1467.56	811.198	7.30395	0.31	0.4	2.76667	0.831516	0.446	-0.193	0.369903	0.684951	1220.3	654.53	1005.2	674.524	361.794	555.631	2.30053	1.23393	1.89503		11.8201	12.6173	15.3745	12.586
JUNE	S.BARLEY	2013-06-12 14:00:00	163	1757.67	998.494	14.0597	0.5	0.8	4.03333	0.885388	0.407	-0.169	0.533804	0.766902	1556.22	715.37	1347.96	884.055	406.387	765.747	3.57107	1.64157	3.09317		18.0129	13.4844	14.0627	14.5613
JULY	S.BARLEY	2013-07-09 14:00:00	190	1619	949.421	8.59111	0.6	0.9	2.63	0.749491	0.261	-0.238	0.165536	0.582768	1213.43	422.559	943.501	711.582	247.799	553.292	1.97116	0.68643	1.53268		10.2147	11.297	9.15194	10.1231
AUGUST	S.BARLEY	2013-08-02 14:00:00	214	1629.22	983.008	0.796873	0.6	0.85	2	0.323			-0.437978	0.281011	526.239		457.829	317.512		276.236	0.646		0.562022		3.75568	4.43227		2.84975
AUGUST	S.BARLEY	2013-08-14 14:00:00	226	1325.22	818.379	0.265857	0.02	0	0.2	0.0738487		-0.218	-0.623515	0.188242	97.866		249.463	60.4362		154.054	0.0147697		0.0376485		0.678974	0.421943		0.613731
APRIL	POTATOE	2011-04-11	101	857.48	555.671	0	0	0	0	0
APRIL	POTATOE	2011-04-21 14:00:00	111	1485.44	912.976	0	0	0	0	0
APRIL	POTATOE	2011-04-28 14:00:00	118	1255.33	668.092	0	0	0	0	0
MAY	POTATOE	2011-05-06 14:00:00	126	1651.22	1002.84	0	0	0	0	0
MAY	POTATOE	2011-05-14 14:00:00	134	1055.09	667.411	0.397394	0.07	0.03	0	0.0321504	0.01	-0.198	-0.648414	0.175793	33.9215	10.5509	185.477	21.4575	6.67411	117.326		0					0.70942
MAY	POTATOE	2011-05-26 14:00:00	146	1745.11	1040.4	3.00365	0.24	0.2	0.466667	0.317025	0.13	-0.188	-0.443342	0.278329	553.243	226.864	485.715	329.833	135.252	289.574	0.147945	0.0606667	0.129887		1.32809	4.33609	4.74568	2.7851
JUNE	POTATOE	2011-06-04 14:00:00	155	1723	1071.37	5.55309	0.39	0.6	1.6	0.769286	0.27	-0.175	0.210656	0.605328	1325.48	465.21	1042.98	824.192	289.271	648.532	1.23086	0.432	0.968525		6.60636	11.6157	9.45466	10.6668
JUNE	POTATOE	2011-06-28 14:00:00	179	1786.78	960.818	10.5376	0.55	0.7	1.8	0.714239	0.28	-0.206	0.0908154	0.545408	1276.19	500.298	974.522	686.254	269.029	524.038	1.28563	0.504	0.981734		6.87334	10.7296	9.79101	9.22257
AUGUST	POTATOE	2011-08-23 14:00:00	235	1172	760.106	1.99936	0.1	0.2	0.27	0.238414	0.05		-0.509184	0.245408	279.421	58.6	287.618	181.22	38.0053	186.536	0.0643718	0.0135	0.0662602		0.920742	3.07078	2.05484	1.99161
MARCH	POTATOE	2012-03-16 14:00:00	76	1099.56	627.994	0	0	0	0	0.0355623	0.01		-0.64643	0.176785	39.1028	10.9956	194.385	22.3329	6.27994	111.02		0					0.70942
MARCH	POTATOE	2012-03-28 14:00:00	88	1326.33	720.871	0	0	0	0	0.0167474	0		-0.657258	0.171371	22.2126	0	227.295	12.0727		123.537		0
APRIL	POTATOE	2012-04-26 14:00:00	117	1474.67	886.729	0	0	0	0	0.0225685	0	-0.191	-0.653937	0.173031	33.281	0	255.164	20.0121		153.432		0
MAY	POTATOE	2012-05-17 14:00:00	138	1051.8	712	2.9069	0.1	0.05	0.166667	0.173682	0.07	-0.203	-0.557542	0.221229	182.678	73.626	232.689	123.661	49.84	157.515	0.0289469	0.0116667	0.0368715		0.748076	2.02885	2.72755	1.40882
MAY	POTATOE	2012-05-28 14:00:00	149	1752.56	985.35	6.88612	0.44	0.15	0.766667	0.524706	0.2	-0.185	-0.218335	0.390832	919.577	350.511	684.956	517.019	197.07	385.107	0.402275	0.153333	0.299638		2.56773	7.67891	7.10017	5.49681
JUNE	POTATOE	2012-06-15 14:00:00	167	1666.11	931.259	11.4835	0.45	0.8	2.5	0.883551	0.49	-0.196	0.527743	0.763871	1472.09	816.394	1272.69	822.815	456.317	711.362	2.20888	1.225	1.90968		11.3734	13.4549	16.8545	14.4883
JULY	POTATOE	2012-07-02 14:00:00	184	1600	917.918	11.1072	0.72	0.95	2.73333	0.835732	0.38	-0.201	0.381771	0.690885	1337.17	608	1105.42	767.134	348.809	634.176	2.28433	1.03867	1.88842		11.7412	12.6852	13.1546	12.7291
JULY	POTATOE	2012-07-21 14:00:00	203	1255.33	791.529	8.73107	0.7	0.9	2.9	0.782434	0.31	-0.233	0.242001	0.621	982.216	389.153	779.563	619.319	245.374	491.54	2.26906	0.899	1.8009		11.6667	11.8273	10.8001	11.0446
AUGUST	POTATOE	2012-08-02 14:00:00	215	1570.33	981.549	7.77516	0.22	0.6	2.26667	0.568895	0.15	-0.217	-0.157509	0.421245	893.354	235.55	661.496	558.398	147.232	413.473	1.28949	0.34	0.954823		6.89217	8.39017	5.41839	6.22985
AUGUST	POTATOE	2012-08-13 14:00:00	226	1066.46	701.305	6.80669	0.34	0.4	3.36667	0.508895	0.12	-0.197	-0.238782	0.380609	542.714	127.975	405.903	356.891	84.1566	266.923	1.71328	0.404	1.28138		8.95775	7.42442	4.40933	5.25039
APRIL	POTATOE	2013-04-18 14:00:00	108	1307.67	773.266	0	0	0	0	0.0455659	0	-0.2	-0.640559	0.17972	59.5851	0	235.014	35.2346		138.972		0
MAY	POTATOE	2013-05-16 14:00:00	136	1721.78	933.912	0.33052	0	0	0	0.0403988	0.01	-0.193	-0.643602	0.178199	69.5578	17.2178	306.819	37.7289	9.33912	166.422		0					0.70942
MAY	POTATOE	2013-05-29 14:00:00	149	1467.56	811.198	4.69258	0.2	0.25	0.366667	0.311541	0.13		-0.448218	0.275891	457.204	190.782	404.886	252.722	105.456	223.802	0.114232	0.0476667	0.10116		1.16377	4.24782	4.74568	2.72635
JUNE	POTATOE	2013-06-12 14:00:00	163	1757.67	998.494	10.6759	0.45	0.4	3.23333	0.73084	0.34	-0.19	0.125149	0.562575	1284.57	597.607	988.819	729.739	339.488	561.727	2.36305	1.09933	1.81899		12.1248	10.9968	11.8091	9.63635
JULY	POTATOE	2013-07-09 14:00:00	190	1619	949.421	8.59631	0.4	0.45	1.8	0.712314	0.33	-0.187	0.0869267	0.543463	1153.24	534.27	879.867	676.286	313.309	515.975	1.28217	0.594	0.978234		6.85644	10.6986	11.4728	9.1757
AUGUST	POTATOE	2013-08-02 14:00:00	214	1629.22	983.008	9.30934	0.3	0.5	0.8	0.532	0.32		-0.208678	0.395661	866.746	521.351	644.62	522.96	314.563	388.938	0.4256	0.256	0.316529		2.68142	7.79632	11.1364	5.61319
AUGUST	POTATOE	2013-08-14 14:00:00	226	1325.22	818.379	3.44847	0.2	0.4	0.6	0.478058	0.17	-0.215	-0.276839	0.361581	633.533	225.288	479.175	391.233	139.124	295.91	0.286835	0.102	0.216948		2.00506	6.92807	6.0911	4.79175

## Sheet: cereal
MONTH	CROP	data	DOY	PARm	PARd	GPPchamber	H	F%	LAI	NDVI	SAVI	PRI	WDRVI	sWDRVI	NDVIPARm	SAVIPARm	WDRVIPARm	NDVIPARd	SAVIPARd	WDRVIPARd	NDVI*LAI	SAVI*LAI	WDRVI*LAI		GPP_ALL(NDVILAI)	GPP_CROPS(NDVILAI)	GPP_CROPS(NDVI)	GPP_CROPS(SAVI_	GPP_CROPS(WDRVI)
APRIL	W.WHEAT	2011-04-11	101	857.48	555.671	8.39313	0.1	0.1	0.733333	0.432696	0.066	-0.186	-0.328825	0.335588	371.028	56.5937	287.76	240.437	36.6743	186.476	0.31731	0.0484	0.246098		2.1536	2.50775	6.64628	3.67125	5.00458
APRIL	W.WHEAT	2011-04-21 14:00:00	111	1485.44	912.976	10.9845	0.22	0.2	1.16667	0.699218	0.158	-0.188	0.0609747	0.530487	1038.65	234.7	788.01	638.37	144.25	484.322	0.815755	0.184333	0.618902		4.58309	4.87272	11.0051	7.03198	9.80156
APRIL	W.WHEAT	2011-04-28 14:00:00	118	1255.33	668.092	9.54383	0.3	0.3	1.46667	0.721401	0.136	-0.176	0.105448	0.552724	905.599	170.725	693.853	481.962	90.8605	369.271	1.05806	0.199467	0.810662		5.7641	6.02237	11.3679	6.22832	10.3489
MAY	W.WHEAT	2011-05-06 14:00:00	126	1651.22	1002.84	8.57012	0.38	0.4	1.63333	0.728621	0.259	-0.201	0.120474	0.560237	1203.11	427.667	925.076	730.691	259.736	561.828	1.19008	0.423033	0.915054		6.40761	6.64879	11.486	10.7215	10.5338
MAY	W.WHEAT	2011-05-14 14:00:00	134	1055.09	667.411	5.52306	0.49	0.5	1.96667	0.793932	0.172	-0.187	0.270369	0.635184	837.669	181.475	670.176	529.879	114.795	423.929	1.5614	0.338267	1.2492		8.21748	8.41059	12.5541	7.54339	12.3784
MAY	W.WHEAT	2011-05-26 14:00:00	146	1745.11	1040.4	6.4588	0.68	0.6	2.36667	0.755654	0.276	-0.181	0.179328	0.589664	1318.7	481.651	1029.03	786.185	287.151	613.488	1.78838	0.6532	1.39554		9.32382	9.48756	11.9281	11.3425	11.258
JUNE	W.WHEAT	2011-06-04 14:00:00	155	1723	1071.37	5.16476	0.78	0.6	2.66667	0.76065	0.24	-0.181	0.190673	0.595337	1310.6	413.52	1025.77	814.939	257.129	637.828	2.0284	0.64	1.58756		10.4937	10.6264	12.0098	10.0274	11.3977
JUNE	W.WHEAT	2011-06-28 14:00:00	179	1786.78	960.818	1.11867	0.66	0.5	1.63333	0.27175	0.071	-0.234	-0.482292	0.258854	485.556	126.861	462.514	261.102	68.2181	248.712	0.443858	0.115967	0.422795		2.77041	3.10818	4.01408	3.85389	3.11596
AUGUST	W.WHEAT	2011-08-23 14:00:00	235	1172	760.106	0.826463	0.1	0.2	0.43
MARCH	W.WHEAT	2012-03-16 14:00:00	76	1099.56	627.994	0.582114	0.06	0.05	0.0333333	0.29			-0.466942	0.266529	318.871		293.063	182.118		167.378	0.00966667		0.0088843		0.654101	1.04807	4.31256		3.30486
MARCH	W.WHEAT	2012-03-28 14:00:00	88	1326.33	720.871	1.46103	0.06	0.05	0.0333333	0.3			-0.458333	0.270833	397.9		359.215	216.261		195.236	0.01		0.00902778		0.655726	1.04965	4.4761		3.4108
APRIL	W.WHEAT	2012-04-26 14:00:00	117	1474.67	886.729	7.43247	0.1	0.1	0.666667	0.41401	0.097	-0.195	-0.348976	0.325512	610.527	143.043	480.021	367.115	86.0128	288.641	0.276007	0.0646667	0.217008		1.95228	2.31177	6.34068	4.80367	4.75658
MAY	W.WHEAT	2012-05-17 14:00:00	138	1051.8	712	15.2956	0.71	0.3	1.63333	0.840461	0.301	-0.181	0.395264	0.697632	883.997	316.592	733.769	598.408	214.312	496.714	1.37275	0.491633	1.13947		7.29798	7.51552	13.3151	12.2557	13.9154
MAY	W.WHEAT	2012-05-28 14:00:00	149	1752.56	985.35	20.2373	0.84	0.6	3.1	0.811674	0.314	-0.171	0.316	0.658	1422.5	550.302	1153.18	799.783	309.4	648.361	2.51619	0.9734	2.0398		12.8713	12.9408	12.8443	12.7306	12.94
JUNE	W.WHEAT	2012-06-15 14:00:00	167	1666.11	931.259	18.6823	0.9	0.8	3.33333	0.750107	0.245	-0.183	0.166904	0.583452	1249.76	408.197	972.096	698.543	228.158	543.345	2.50036	0.816667	1.94484		12.7941	12.8657	11.8374	10.2101	11.1052
JULY	W.WHEAT	2012-07-02 14:00:00	184	1600	917.918	12.7383	0.99	0.7	2.5	0.579443	0.172	-0.208	-0.142126	0.428937	927.109	275.2	686.299	531.881	157.882	393.729	1.44861	0.43	1.07234		7.66771	7.87542	9.04626	7.54339	7.30214
JULY	W.WHEAT	2012-07-21 14:00:00	203	1255.33	791.529	6.0513	0.9	0.7	1.93333	0.172729	0.049	-0.21	-0.558218	0.220891	216.832	61.5113	277.292	136.72	38.7849	174.842	0.333942	0.0947333	0.427056		2.23467	2.58666	2.39464	3.05024	2.18159
AUGUST	W.WHEAT	2012-08-02 14:00:00	215	1570.33	981.549	4.80001	0.7	0.7	1.86667	0.159153	0.036	-0.21	-0.567753	0.216123	249.924	56.532	339.386	156.217	35.3358	212.136	0.297086	0.0672	0.40343		2.05503	2.41179	2.17263	2.57536	2.06425
AUGUST	W.WHEAT	2012-08-13 14:00:00	226	1066.46	701.305	3.76225	0.13	0.1	0.4	0.0991534	0.006	-0.19	-0.607682	0.196159	105.743	6.39873	209.195	69.5368	4.20783	137.567	0.0396614	0.0024	0.0784635		0.8003	1.19038	1.19136	1.47947	1.57287
APRIL	W.WHEAT	2013-04-18 14:00:00	108	1307.67	773.266	9.10793	0.07	0.3	0.5	0.818		-0.17	0.332845	0.666422	1069.67	0	871.458	632.531		515.322	0.409		0.333211		2.60051	2.94279	12.9477		13.1473
MAY	W.WHEAT	2013-05-16 14:00:00	136	1721.78	933.912	16.8763	0.52	0.9	3.1	0.85	0.3		0.423077	0.711538	1463.51	516.533	1225.11	793.825	280.173	664.514	2.635	0.93	2.20577		13.4504	13.5045	13.4711	12.2192	14.2577
MAY	W.WHEAT	2013-05-29 14:00:00	149	1467.56	811.198	18.9127	0.62	0.9	3.73	0.883706	0.323	-0.169	0.528252	0.764126	1296.89	474.02	1121.4	716.861	262.017	619.858	3.29622	1.20479	2.85019		16.6733	16.6418	14.0223	13.0594	15.552
JUNE	W.WHEAT	2013-06-12 14:00:00	163	1757.67	998.494	21.9924	0.76	0.85	4.43333	0.872022	0.439	-0.176	0.490516	0.745258	1532.72	771.616	1309.92	870.709	438.339	744.136	3.86596	1.94623	3.30398		19.4503	19.3451	13.8312	17.2968	15.0876
JULY	W.WHEAT	2013-07-09 14:00:00	190	1619	949.421	14	0.82	0.8	3.8	0.827755	0.355	-0.173	0.359441	0.679721	1340.14	574.745	1100.47	785.888	337.044	645.341	3.14547	1.349	2.58294		15.9385	15.9265	13.1073	14.2283	13.4746
AUGUST	W.WHEAT	2013-08-02 14:00:00	214	1629.22	983.008	0.266686	0.05	0.05	0.73	0.35889		-0.25	-0.404576	0.297712	584.711	0	485.039	352.791		292.653	0.261989		0.21733		1.88396	2.24527	5.43921	1.26029	4.07236
AUGUST	W.WHEAT	2013-08-14 14:00:00	226	1325.22	818.379	0.814814	0.06	0.05	0.27	0.18	0.124		-0.55303	0.223485	238.54	164.328	296.167	147.308	101.479	182.895	0.0486	0.03348	0.0603409		0.843868	1.2328	2.51356	5.78997	2.24543
APRIL	W.RYE	2011-04-11	101	857.48	555.671	9.98422	0.15	0.2	1.03333	0.624341	0.108	-0.184	-0.0725035	0.463748	535.36	92.6078	397.655	346.928	60.0125	257.691	0.645152	0.1116	0.479207		3.75155	4.06326	9.78055	5.20549	8.15894
APRIL	W.RYE	2011-04-21 14:00:00	111	1485.44	912.976	12.6869	0.3	0.5	2.03333	0.834036	0.197	-0.189	0.376977	0.688489	1238.91	292.633	1022.71	761.454	179.856	628.574	1.69587	0.400567	1.39993		8.87291	9.04862	13.21	8.45663	13.6904
APRIL	W.RYE	2011-04-28 14:00:00	118	1255.33	668.092	9.5303	0.55	0.6	2.36667	0.875287	0.189	-0.151	0.500919	0.750459	1098.78	237.258	942.077	584.772	126.269	501.376	2.07151	0.4473	1.77609		10.7038	10.8309	13.8846	8.1644	15.2156
MAY	W.RYE	2011-05-06 14:00:00	126	1651.22	1002.84	9.46803	0.7	0.8	2.86667	0.834565	0.327	-0.186	0.37847	0.689235	1378.05	539.95	1138.08	836.935	327.929	691.193	2.39242	0.9374	1.97581		12.268	12.3535	13.2187	13.2055	13.7088
MAY	W.RYE	2011-05-14 14:00:00	134	1055.09	667.411	10.0448	1	0.9	2.63333	0.833264	0.179	-0.168	0.374804	0.687402	879.167	188.861	725.27	556.129	119.467	458.779	2.19426	0.471367	1.81016		11.3021	11.4133	13.1974	7.7991	13.6636
MAY	W.RYE	2011-05-26 14:00:00	146	1745.11	1040.4	14.1077	1.5	0.85	2.7	0.729075	0.265	-0.181	0.121428	0.560714	1272.32	462.454	978.509	758.531	275.707	583.368	1.9685	0.7155	1.51393		10.2017	10.3422	11.4934	10.9407	10.5455
JUNE	W.RYE	2011-06-04 14:00:00	155	1723	1071.37	12.8608	1.45	0.8	2.4	0.651811	0.182	-0.191	-0.0262711	0.486864	1123.07	313.586	838.867	698.333	194.99	521.613	1.56435	0.4368	1.16847		8.23184	8.42458	10.2298	7.90869	8.72789
JUNE	W.RYE	2011-06-28 14:00:00	179	1786.78	960.818	6.70332	1.31	0.8	1.93333	0.31615	0.089	-0.221	-0.444123	0.277938	564.889	159.023	496.614	303.763	85.5128	267.048	0.611223	0.172067	0.537348		3.58617	3.90228	4.74023	4.51143	3.58568
AUGUST	W.RYE	2011-08-23 14:00:00	235	1172	760.106	0.607751	0.06	0.5	1.27	0.395851	0.082		-0.367906	0.316047	463.937	96.104	370.407	300.889	62.3287	240.229	0.502731	0.10414	0.401379		3.05737	3.38751	6.0437	4.25572	4.52362
MARCH	W.RYE	2012-03-16 14:00:00	76	1099.56	627.994	4.965	0.11	0.55	0.666667	0.714651	0.147		0.091649	0.545824	785.798	161.635	600.164	448.796	92.3151	342.774	0.476434	0.098	0.363883		2.92919	3.26274	11.2575	6.63015	10.1791
MARCH	W.RYE	2012-03-28 14:00:00	88	1326.33	720.871	7.04627	0.16	0.6	2.53333	0.883055	0.212		0.526111	0.763056	1171.22	281.183	1012.07	636.568	152.825	550.064	2.23707	0.537067	1.93307		11.5108	11.6165	14.0117	9.00458	15.5257
APRIL	W.RYE	2012-04-26 14:00:00	117	1474.67	886.729	14.3465	0.35	0.9	4.5	0.899906	0.312	-0.19	0.583008	0.791504	1327.06	460.096	1167.2	797.973	276.66	701.85	4.04958	1.404	3.56177		20.3452	20.2163	14.2873	12.6575	16.2259
MAY	W.RYE	2012-05-17 14:00:00	138	1051.8	712	20.2777	1.3	0.9	5	0.868423	0.314	-0.188	0.479172	0.739586	913.407	330.265	777.896	618.317	223.568	526.585	4.34211	1.57	3.69793		21.7711	21.6043	13.7724	12.7306	14.948
MAY	W.RYE	2012-05-28 14:00:00	149	1752.56	985.35	22	1.57	0.95	4.63333	0.76154	0.301	-0.167	0.192712	0.596356	1334.64	527.519	1045.15	750.383	296.59	587.619	3.52847	1.39463	2.76312		17.8052	17.7438	12.0244	12.2557	11.4228
JUNE	W.RYE	2012-06-15 14:00:00	167	1666.11	931.259	15.8902	1.59	0.95	4.23333	0.740178	0.299	-0.159	0.145122	0.572561	1233.22	498.167	953.95	689.297	278.446	533.202	3.13342	1.26577	2.42384		15.8797	15.8694	11.675	12.1827	10.8371
JULY	W.RYE	2012-07-02 14:00:00	184	1600	917.918	8.8162	1.41	0.9	3.23333	0.387927	0.118	-0.215	-0.375973	0.312014	620.684	188.8	499.222	356.086	108.314	286.403	1.2543	0.381533	1.00884		6.72062	6.95348	5.91411	5.57079	4.42436
JULY	W.RYE	2012-07-21 14:00:00	203	1255.33	791.529	3.12503	1.41	0.85	3.26667	0.190237	0.056	-0.218	-0.545629	0.227185	238.81	70.2987	285.193	150.578	44.3256	179.824	0.62144	0.182933	0.742139		3.63597	3.95075	2.68098	3.30595	2.33652
AUGUST	W.RYE	2012-08-02 14:00:00	215	1570.33	981.549	2.34983	1.41	0.8	2.76667	0.129257	0.029	-0.235	-0.588086	0.205957	202.976	45.5397	323.421	126.872	28.4649	202.157	0.357611	0.0802333	0.569815		2.35003	2.69896	1.68368	2.31965	1.81403
AUGUST	W.RYE	2012-08-13 14:00:00	226	1066.46	701.305	2.63043	0.22	0.1	0.4	0.0692569	0.001	-0.215	-0.626328	0.186836	73.8594	1.06646	199.252	48.5702	0.701305	131.029	0.0277028	0.0004	0.0747344		0.742012	1.13364	0.702412	1.29682	1.34341
APRIL	W.RYE	2013-04-18 14:00:00	108	1307.67	773.266	12.6766	0.15	0.5	3.1	0.61643	0.028	-0.189	-0.085284	0.457358	806.086	36.6147	598.072	476.665	21.6514	353.659	1.91093	0.0868	1.41781		9.92116	10.069	9.65117	2.28312	8.00166
MAY	W.RYE	2013-05-16 14:00:00	136	1721.78	933.912	18.594	0.72	0.9	4.33	0.852746	0.307	-0.156	0.431236	0.715618	1468.24	528.586	1232.13	796.389	286.711	668.324	3.69239	1.32931	3.09863		18.6042	18.5215	13.516	12.4749	14.3581
MAY	W.RYE	2013-05-29 14:00:00	149	1467.56	811.198	24	1.1	0.9	4.33	0.800323	0.375	-0.184	0.286539	0.643269	1174.52	550.333	944.034	649.221	304.199	521.819	3.4654	1.62375	2.78536		17.4978	17.4445	12.6586	14.9589	12.5774
JUNE	W.RYE	2013-06-12 14:00:00	163	1757.67	998.494	19.8954	1.4	0.85	4.3	0.799927	0.329		0.285527	0.642763	1406	578.272	1129.76	798.722	328.504	641.795	3.43968	1.4147	2.76388		17.3725	17.3225	12.6522	13.2786	12.565
JULY	W.RYE	2013-07-09 14:00:00	190	1619	949.421	3.61101	1.4	0.85	3.1	0.375568		-0.227	-0.388328	0.305836	608.045	0	495.149	356.572		290.367	1.16426		0.948092		6.28176	6.52628	5.71198		4.27232
AUGUST	W.RYE	2013-08-02 14:00:00	214	1629.22	983.008	0.802373	1.35	0.8	1.7	0.272	0.16		-0.482085	0.258958	443.148	260.676	421.9	267.378	157.281	254.558	0.4624	0.272	0.440228		2.86079	3.19616	4.01818	7.10504	3.11851
AUGUST	W.RYE	2013-08-14 14:00:00	226	1325.22	818.379	0.595693	0.05	0.05	0.3	0.11128		-0.22	-0.599891	0.200055	147.47	0	265.117	91.0688		163.72	0.0333839		0.0600164		0.769702	1.1606	1.38967		1.66875
APRIL	S.BARLEY	2011-04-11	101	857.48	555.671	0	0	0	0	0
APRIL	S.BARLEY	2011-04-21 14:00:00	111	1485.44	912.976	2.114	0.06	0.1	0.3	0.127959	0.031	-0.193	-0.588948	0.205526	190.077	46.0488	305.297	116.824	28.3023	187.64	0.0383878	0.0093	0.0616578		0.794092	1.18434	1.66246	2.39271	1.80342
APRIL	S.BARLEY	2011-04-28 14:00:00	118	1255.33	668.092	3.15865	0.08	0.2	0.433333	0.276201	0.05	-0.188	-0.47859	0.260705	346.724	62.7667	327.271	184.528	33.4046	174.175	0.119687	0.0216667	0.112972		1.19036	1.57008	4.08688	3.08677	3.16151
MAY	S.BARLEY	2011-05-06 14:00:00	126	1651.22	1002.84	3.48369	0.1	0.3	0.433333	0.338523	0.137	-0.202	-0.423784	0.288108	558.977	226.217	475.73	339.485	137.389	288.926	0.146693	0.0593667	0.124847		1.32199	1.69822	5.10613	6.26485	3.83598
MAY	S.BARLEY	2011-05-14 14:00:00	134	1055.09	667.411	4.55931	0.13	0.35	0.833333	0.556315	0.133	-0.206	-0.175406	0.412297	586.962	140.327	435.01	371.29	88.7656	275.172	0.463596	0.110833	0.343581		2.86662	3.20183	8.66801	6.11873	6.8926
MAY	S.BARLEY	2011-05-26 14:00:00	146	1745.11	1040.4	10.2457	0.34	0.7	2.36667	0.753662	0.296	-0.185	0.174844	0.587422	1315.22	516.553	1025.12	784.112	307.959	611.155	1.78367	0.700533	1.39023		9.30083	9.46518	11.8955	12.0731	11.2029
JUNE	S.BARLEY	2011-06-04 14:00:00	155	1723	1071.37	8.94998	0.62	0.85	2.53333	0.846866	0.267	-0.174	0.413848	0.706924	1459.15	460.041	1218.03	907.309	286.057	757.379	2.14539	0.6764	1.79087		11.0639	11.1815	13.4198	11.0137	14.1441
JUNE	S.BARLEY	2011-06-28 14:00:00	179	1786.78	960.818	3.51951	0.58	0.7	2.26667	0.648905	0.182	-0.243	-0.0313038	0.484348	1159.45	325.194	865.422	623.48	174.869	465.371	1.47085	0.412533	1.09786		7.77613	7.98096	10.1823	7.90869	8.66596
AUGUST	S.BARLEY	2011-08-23 14:00:00	235	1172	760.106	0.750545	0.06	0.15	0.33	0.174805	0.037		-0.556743	0.221629	204.871	43.364	259.749	132.87	28.1239	168.461	0.0576855	0.01221	0.0731374		0.888152	1.2759	2.42859	2.61189	2.19975
MARCH	S.BARLEY	2012-03-16 14:00:00	76	1099.56	627.994	0	0	0	0	0.0502695	0.008							31.5689	5.02395
MARCH	S.BARLEY	2012-03-28 14:00:00	88	1326.33	720.871	0	0	0	0	0.0143807	0.003							10.3666	2.16261
APRIL	S.BARLEY	2012-04-26 14:00:00	117	1474.67	886.729	3.25495	0.05	0.05	0.133333	0.162302	0.043	-0.198	-0.565559	0.217221	239.342	63.4107	320.328	143.918	38.1294	192.616	0.0216403	0.00573333	0.0289628		0.712462	1.10488	2.22413	2.83106	2.09126
MAY	S.BARLEY	2012-05-17 14:00:00	138	1051.8	712	9.42077	0.26	0.8	4.03333	0.838595	0.383	-0.204	0.389916	0.694958	882.034	402.839	730.957	597.079	272.696	494.81	3.38233	1.54477	2.803		17.093	17.0504	13.2846	15.2512	13.8496
MAY	S.BARLEY	2012-05-28 14:00:00	149	1752.56	985.35	12.9152	0.56	0.95	3.13333	0.798894	0.368	-0.211	0.282897	0.641448	1400.11	644.94	1124.17	787.19	362.609	632.051	2.5032	1.15307	2.00987		12.8079	12.8792	12.6353	14.7032	12.5326
JUNE	S.BARLEY	2012-06-15 14:00:00	167	1666.11	931.259	6.06463	0.53	0.95	2.5	0.738971	0.324	-0.219	0.142512	0.571256	1231.21	539.82	951.776	688.173	301.728	531.987	1.84743	0.81	1.42814		9.61161	9.7677	11.6553	13.0959	10.805
JULY	S.BARLEY	2012-07-02 14:00:00	184	1600	917.918	6.00432	0.66	0.95	2.16667	0.469452	0.13	-0.24	-0.287053	0.356473	751.123	208	570.357	430.918	119.329	327.213	1.01715	0.281667	0.772359		5.5647	5.82826	7.24741	6.00915	5.51863
JULY	S.BARLEY	2012-07-21 14:00:00	203	1255.33	791.529	1.88915	0.63	0.85	2.03333	0.196531	0.06	-0.234	-0.541021	0.22949	246.712	75.32	288.086	155.56	47.4917	181.648	0.399613	0.122	0.466629		2.55476	2.89825	2.78392	3.45207	2.39323
AUGUST	S.BARLEY	2012-08-02 14:00:00	215	1570.33	981.549	1.31292	0.6	0.8	2.16667	0.169212	0.036	-0.224	-0.560707	0.219647	265.719	56.532	344.918	166.09	35.3358	215.594	0.366626	0.078	0.475901		2.39397	2.74173	2.33713	2.57536	2.15096
AUGUST	S.BARLEY	2012-08-13 14:00:00	226	1066.46	701.305	1.46542	0.11	0.2	0.2	0.109212	0.006	-0.204	-0.601229	0.199385	116.47	6.39873	212.636	76.5909	4.20783	139.83	0.0218424	0.0012	0.0398771		0.713447	1.10584	1.35586	1.47947	1.65229
APRIL	S.BARLEY	2013-04-18 14:00:00	108	1307.67	773.266	0	0	0	0	0.073	0.002	-0.179	-0.624036	0.187982	95.4597	2.61533	245.818	56.4484	1.54653	145.36
MAY	S.BARLEY	2013-05-16 14:00:00	136	1721.78	933.912	4.72492	0.1	0.2	0.83	0.558502	0.188	-0.188	-0.172328	0.413836	961.617	323.694	712.533	521.592	175.575	386.486	0.463557	0.15604	0.343484		2.86643	3.20164	8.70378	8.12787	6.93047
MAY	S.BARLEY	2013-05-29 14:00:00	149	1467.56	811.198	7.30395	0.31	0.4	2.76667	0.831516	0.446	-0.193	0.369903	0.684951	1220.3	654.53	1005.2	674.524	361.794	555.631	2.30053	1.23393	1.89503		11.8201	11.9175	13.1688	17.5525	13.6033
JUNE	S.BARLEY	2013-06-12 14:00:00	163	1757.67	998.494	14.0597	0.5	0.8	4.03333	0.885388	0.407	-0.169	0.533804	0.766902	1556.22	715.37	1347.96	884.055	406.387	765.747	3.57107	1.64157	3.09317		18.0129	17.9459	14.0498	16.1279	15.6203
JULY	S.BARLEY	2013-07-09 14:00:00	190	1619	949.421	8.59111	0.6	0.9	2.63	0.749491	0.261	-0.238	0.165536	0.582768	1213.43	422.559	943.501	711.582	247.799	553.292	1.97116	0.68643	1.53268		10.2147	10.3548	11.8273	10.7945	11.0883
AUGUST	S.BARLEY	2013-08-02 14:00:00	214	1629.22	983.008	0.796873	0.6	0.85	2	0.323			-0.437978	0.281011	526.239	0	457.829	317.512		276.236	0.646		0.562022		3.75568	4.06728	4.85226		3.6613
AUGUST	S.BARLEY	2013-08-14 14:00:00	226	1325.22	818.379	0.265857	0.02	0	0.2	0.0738487		-0.218	-0.623515	0.188242	97.866	0	249.463	60.4362		154.054	0.0147697		0.0376485		0.678974	1.07228	0.777509		1.37803

## Sheet: WW
MONTH	CROP	data	PARm	PARd	GPPchamber	H	F%	LAI	NDVI	SAVI	PRI	WDRVI	sWDRVI	NDVIPARm	SAVIPARm	WDRVIPARm	NDVIPARd	SAVIPARd	WDRVIPARd	NDVI*LAI	SAVI*LAI	WDRVI*LAI	NDVI*LAImax*Hmax	GPP_ALL(NDVILAI)	GPP_WW(NDVILAI)
APRIL	W.WHEAT	2011-04-11	857.48	555.671	8.39313	0.1	0.1	0.733333	0.432696	0.066	-0.186	-0.328825	0.335588	371.028	56.5937	287.76	240.437	36.6743	186.476	0.31731	0.0484	0.246098	0.374885	2.1536	4.65148
APRIL	W.WHEAT	2011-04-21 14:00:00	1485.44	912.976	10.9845	0.22	0.2	1.16667	0.699218	0.158	-0.188	0.0609747	0.530487	1038.65	234.7	788.01	638.37	144.25	484.322	0.815755	0.184333	0.618902	0.750878	4.58309	7.01348
APRIL	W.WHEAT	2011-04-28 14:00:00	1255.33	668.092	9.54383	0.3	0.3	1.46667	0.721401	0.136	-0.176	0.105448	0.552724	905.599	170.725	693.853	481.962	90.8605	369.271	1.05806	0.199467	0.810662	0.861171	5.7641	8.16168
MAY	W.WHEAT	2011-05-06 14:00:00	1651.22	1002.84	8.57012	0.38	0.4	1.63333	0.728621	0.259	-0.201	0.120474	0.560237	1203.11	427.667	925.076	730.691	259.736	561.828	1.19008	0.423033	0.915054	0.914173	6.40761	8.78731
MAY	W.WHEAT	2011-05-14 14:00:00	1055.09	667.411	5.52306	0.49	0.5	1.96667	0.793932	0.172	-0.187	0.270369	0.635184	837.669	181.475	670.176	529.879	114.795	423.929	1.5614	0.338267	1.2492	1.08544	8.21748	10.5469
MAY	W.WHEAT	2011-05-26 14:00:00	1745.11	1040.4	6.4588	0.68	0.6	2.36667	0.755654	0.276	-0.181	0.179328	0.589664	1318.7	481.651	1029.03	786.185	287.151	613.488	1.78838	0.6532	1.39554	1.12545	9.32382	11.6225
JUNE	W.WHEAT	2011-06-04 14:00:00	1723	1071.37	5.16476	0.78	0.6	2.66667	0.76065	0.24	-0.181	0.190673	0.595337	1310.6	413.52	1025.77	814.939	257.129	637.828	2.0284	0.64	1.58756	1.19717	10.4937	12.7599
JUNE	W.WHEAT	2011-06-28 14:00:00	1786.78	960.818	1.11867	0.66	0.5	1.63333	0.27175	0.071	-0.234	-0.482292	0.258854	485.556	126.861	462.514	261.102	68.2181	248.712	0.443858	0.115967	0.422795	0.340954	2.77041	5.25116
AUGUST	W.WHEAT	2011-08-23 14:00:00	1172	760.106	0.826463	0.1	0.2	0.43				-0.666667	0.166667			195.333			126.684
MARCH	W.WHEAT	2012-03-16 14:00:00	1099.56	627.994	0.582114	0.06	0.05	0.0333333	0.29			-0.466942	0.266529	318.871		293.063	182.118		167.378	0.00966667		0.0088843	0.0601688	0.654101	3.19364
MARCH	W.WHEAT	2012-03-28 14:00:00	1326.33	720.871	1.46103	0.06	0.05	0.0333333	0.3			-0.458333	0.270833	397.9		359.215	216.261		195.236	0.01		0.00902778	0.0622436	0.655726	3.19522
APRIL	W.WHEAT	2012-04-26 14:00:00	1474.67	886.729	7.43247	0.1	0.1	0.666667	0.41401	0.097	-0.195	-0.348976	0.325512	610.527	143.043	480.021	367.115	86.0128	288.641	0.276007	0.0646667	0.217008	0.34323	1.95228	4.45575
MAY	W.WHEAT	2012-05-17 14:00:00	1051.8	712	15.2956	0.71	0.3	1.63333	0.840461	0.301	-0.181	0.395264	0.697632	883.997	316.592	733.769	598.408	214.312	496.714	1.37275	0.491633	1.13947	1.05449	7.29798	9.65295
MAY	W.WHEAT	2012-05-28 14:00:00	1752.56	985.35	20.2373	0.84	0.6	3.1	0.811674	0.314	-0.171	0.316	0.658	1422.5	550.302	1153.18	799.783	309.4	648.361	2.51619	0.9734	2.0398	1.36959	12.8713	15.0714
JUNE	W.WHEAT	2012-06-15 14:00:00	1666.11	931.259	18.6823	0.9	0.8	3.33333	0.750107	0.245	-0.183	0.166904	0.583452	1249.76	408.197	972.096	698.543	228.158	543.345	2.50036	0.816667	1.94484	1.30889	12.7941	14.9964
JULY	W.WHEAT	2012-07-02 14:00:00	1600	917.918	12.7383	0.99	0.7	2.5	0.579443	0.172	-0.208	-0.142126	0.428937	927.109	275.2	686.299	531.881	157.882	393.729	1.44861	0.43	1.07234	0.885156	7.66771	10.0124
JULY	W.WHEAT	2012-07-21 14:00:00	1255.33	791.529	6.0513	0.9	0.7	1.93333	0.172729	0.049	-0.21	-0.558218	0.220891	216.832	61.5113	277.292	136.72	38.7849	174.842	0.333942	0.0947333	0.427056	0.23429	2.23467	4.73029
AUGUST	W.WHEAT	2012-08-02 14:00:00	1570.33	981.549	4.80001	0.7	0.7	1.86667	0.159153	0.036	-0.21	-0.567753	0.216123	249.924	56.532	339.386	156.217	35.3358	212.136	0.297086	0.0672	0.40343	0.212402	2.05503	4.55564
AUGUST	W.WHEAT	2012-08-13 14:00:00	1066.46	701.305	3.76225	0.13	0.1	0.4	0.0991534	0.006	-0.19	-0.607682	0.196159	105.743	6.39873	209.195	69.5368	4.20783	137.567	0.0396614	0.0024	0.0784635	0.0649081	0.8003	3.33577
APRIL	W.WHEAT	2013-04-18 14:00:00	1307.67	773.266	9.10793	0.07	0.3	0.5	0.818		-0.17	0.332845	0.666422	1069.67		871.458	632.531		515.322	0.409		0.333211	0.593685	2.60051	5.08597
MAY	W.WHEAT	2013-05-16 14:00:00	1721.78	933.912	16.8763	0.52	0.9	3.1	0.85	0.3		0.423077	0.711538	1463.51	516.533	1225.11	793.825	280.173	664.514	2.635	0.93	2.20577	1.43426	13.4504	15.6344
MAY	W.WHEAT	2013-05-29 14:00:00	1467.56	811.198	18.9127	0.62	0.9	3.73	0.883706	0.323	-0.169	0.528252	0.764126	1296.89	474.02	1121.4	716.861	262.017	619.858	3.29622	1.20479	2.85019	1.62431	16.6733	18.7678
JUNE	W.WHEAT	2013-06-12 14:00:00	1757.67	998.494	21.9924	0.76	0.85	4.43333	0.872022	0.439	-0.176	0.490516	0.745258	1532.72	771.616	1309.92	870.709	438.339	744.136	3.86596	1.94623	3.30398	1.73611	19.4503	21.4676
JULY	W.WHEAT	2013-07-09 14:00:00	1619	949.421	14	0.82	0.8	3.8	0.827755	0.355	-0.173	0.359441	0.679721	1340.14	574.745	1100.47	785.888	337.044	645.341	3.14547	1.349	2.58294	1.5346	15.9385	18.0534
AUGUST	W.WHEAT	2013-08-02 14:00:00	1629.22	983.008	0.266686	0.05	0.05	0.73	0.35889		-0.25	-0.404576	0.297712	584.711		485.039	352.791		292.653	0.261989		0.21733	0.310285	1.88396	4.38933
AUGUST	W.WHEAT	2013-08-14 14:00:00	1325.22	818.379	0.814814	0.06	0.05	0.27	0.18	0.124		-0.55303	0.223485	238.54	164.328	296.167	147.308	101.479	182.895	0.0486	0.03348	0.0603409	0.0982501	0.843868	3.37813

## Sheet: WR
MONTH	CROP	data	PARm	PARd	GPPchamber	H	F%	LAI	NDVI	SAVI	PRI	WDRVI	sWDRVI	NDVIPARm	SAVIPARm	WDRVIPARm	NDVIPARd	SAVIPARd	WDRVIPARd	NDVI*LAI	SAVI*LAI	WDRVI*LAI		GEP_ALL(NDVILAI	GPP_WR(NDVILAI)
APRIL	W.RYE	2011-04-11	857.48	555.671	9.98422	0.15	0.2	1.03333	0.624341	0.108	-0.184	-0.0725035	0.463748	535.36	92.6078	397.655	346.928	60.0125	257.691	0.645152	0.1116	0.479207		3.75155	4.74541
APRIL	W.RYE	2011-04-21 14:00:00	1485.44	912.976	12.6869	0.3	0.5	2.03333	0.834036	0.197	-0.189	0.376977	0.688489	1238.91	292.633	1022.71	761.454	179.856	628.574	1.69587	0.400567	1.39993		8.87291	9.62335
APRIL	W.RYE	2011-04-28 14:00:00	1255.33	668.092	9.5303	0.55	0.6	2.36667	0.875287	0.189	-0.151	0.500919	0.750459	1098.78	237.258	942.077	584.772	126.269	501.376	2.07151	0.4473	1.77609		10.7038	11.3673
MAY	W.RYE	2011-05-06 14:00:00	1651.22	1002.84	9.46803	0.7	0.8	2.86667	0.834565	0.327	-0.186	0.37847	0.689235	1378.05	539.95	1138.08	836.935	327.929	691.193	2.39242	0.9374	1.97581		12.268	12.8571
MAY	W.RYE	2011-05-14 14:00:00	1055.09	667.411	10.0448	1	0.9	2.63333	0.833264	0.179	-0.168	0.374804	0.687402	879.167	188.861	725.27	556.129	119.467	458.779	2.19426	0.471367	1.81016		11.3021	11.9371
MAY	W.RYE	2011-05-26 14:00:00	1745.11	1040.4	14.1077	1.5	0.85	2.7	0.729075	0.265	-0.181	0.121428	0.560714	1272.32	462.454	978.509	758.531	275.707	583.368	1.9685	0.7155	1.51393		10.2017	10.889
JUNE	W.RYE	2011-06-04 14:00:00	1723	1071.37	12.8608	1.45	0.8	2.4	0.651811	0.182	-0.191	-0.0262711	0.486864	1123.07	313.586	838.867	698.333	194.99	521.613	1.56435	0.4368	1.16847		8.23184	9.01275
JUNE	W.RYE	2011-06-28 14:00:00	1786.78	960.818	6.70332	1.31	0.8	1.93333	0.31615	0.089	-0.221	-0.444123	0.277938	564.889	159.023	496.614	303.763	85.5128	267.048	0.611223	0.172067	0.537348		3.58617	4.58789
AUGUST	W.RYE	2011-08-23 14:00:00	1172	760.106	0.607751	0.06	0.5	1.27	0.395851	0.082		-0.367906	0.316047	463.937	96.104	370.407	300.889	62.3287	240.229	0.502731	0.10414	0.401379		3.05737	4.08422
MARCH	W.RYE	2012-03-16 14:00:00	1099.56	627.994	4.965	0.11	0.55	0.666667	0.714651	0.147		0.091649	0.545824	785.798	161.635	600.164	448.796	92.3151	342.774	0.476434	0.098	0.363883		2.92919	3.96214
MARCH	W.RYE	2012-03-28 14:00:00	1326.33	720.871	7.04627	0.16	0.6	2.53333	0.883055	0.212		0.526111	0.763056	1171.22	281.183	1012.07	636.568	152.825	550.064	2.23707	0.537067	1.93307		11.5108	12.1359
APRIL	W.RYE	2012-04-26 14:00:00	1474.67	886.729	14.3465	0.35	0.9	4.5	0.899906	0.312	-0.19	0.583008	0.791504	1327.06	460.096	1167.2	797.973	276.66	701.85	4.04958	1.404	3.56177		20.3452	20.5504
MAY	W.RYE	2012-05-17 14:00:00	1051.8	712	20.2777	1.3	0.9	5	0.868423	0.314	-0.188	0.479172	0.739586	913.407	330.265	777.896	618.317	223.568	526.585	4.34211	1.57	3.69793		21.7711	21.9085
MAY	W.RYE	2012-05-28 14:00:00	1752.56	985.35	22	1.57	0.95	4.63333	0.76154	0.301	-0.167	0.192712	0.596356	1334.64	527.519	1045.15	750.383	296.59	587.619	3.52847	1.39463	2.76312		17.8052	18.1311
JUNE	W.RYE	2012-06-15 14:00:00	1666.11	931.259	15.8902	1.59	0.95	4.23333	0.740178	0.299	-0.159	0.145122	0.572561	1233.22	498.167	953.95	689.297	278.446	533.202	3.13342	1.26577	2.42384		15.8797	16.2971
JULY	W.RYE	2012-07-02 14:00:00	1600	917.918	8.8162	1.41	0.9	3.23333	0.387927	0.118	-0.215	-0.375973	0.312014	620.684	188.8	499.222	356.086	108.314	286.403	1.2543	0.381533	1.00884		6.72062	7.57335
JULY	W.RYE	2012-07-21 14:00:00	1255.33	791.529	3.12503	1.41	0.85	3.26667	0.190237	0.056	-0.218	-0.545629	0.227185	238.81	70.2987	285.193	150.578	44.3256	179.824	0.62144	0.182933	0.742139		3.63597	4.63532
AUGUST	W.RYE	2012-08-02 14:00:00	1570.33	981.549	2.34983	1.41	0.8	2.76667	0.129257	0.029	-0.235	-0.588086	0.205957	202.976	45.5397	323.421	126.872	28.4649	202.157	0.357611	0.0802333	0.569815		2.35003	3.4105
AUGUST	W.RYE	2012-08-13 14:00:00	1066.46	701.305	2.63043	0.22	0.1	0.4	0.0692569	0.001	-0.215	-0.626328	0.186836	73.8594	1.06646	199.252	48.5702	0.701305	131.029	0.0277028	0.0004	0.0747344		0.742012	1.87891
APRIL	W.RYE	2013-04-18 14:00:00	1307.67	773.266	12.6766	0.15	0.5	3.1	0.61643	0.028	-0.189	-0.085284	0.457358	806.086	36.6147	598.072	476.665	21.6514	353.659	1.91093	0.0868	1.41781		9.92116	10.6218
MAY	W.RYE	2013-05-16 14:00:00	1721.78	933.912	18.594	0.72	0.9	4.33	0.852746	0.307	-0.156	0.431236	0.715618	1468.24	528.586	1232.13	796.389	286.711	668.324	3.69239	1.32931	3.09863		18.6042	18.8921
MAY	W.RYE	2013-05-29 14:00:00	1467.56	811.198	24.24	1.1	0.9	4.33	0.800323	0.375	-0.184	0.286539	0.643269	1174.52	550.333	944.034	649.221	304.199	521.819	3.4654	1.62375	2.78536		17.4978	17.8383
JUNE	W.RYE	2013-06-12 14:00:00	1757.67	998.494	19.8954	1.4	0.85	4.3	0.799927	0.329		0.285527	0.642763	1406	578.272	1129.76	798.722	328.504	641.795	3.43968	1.4147	2.76388		17.3725	17.719
JULY	W.RYE	2013-07-09 14:00:00	1619	949.421	3.61101	1.4	0.85	3.1	0.375568		-0.227	-0.388328	0.305836	608.045	0	495.149	356.572		290.367	1.16426		0.948092		6.28176	7.15536
AUGUST	W.RYE	2013-08-02 14:00:00	1629.22	983.008	0.802373	1.35	0.8	1.7	0.272	0.16		-0.482085	0.258958	443.148	260.676	421.9	267.378	157.281	254.558	0.4624	0.272	0.440228		2.86079	3.89698
AUGUST	W.RYE	2013-08-14 14:00:00	1325.22	818.379	0.595693	0.05	0.05	0.3	0.11128		-0.22	-0.599891	0.200055	147.47	0	265.117	91.0688		163.72	0.0333839		0.0600164		0.769702	1.90529

## Sheet: SB
MONTH	CROP	data	PARm	PARd	GPPchamber	H	F%	LAI	NDVI	SAVI	PRI	WDRVI	sWDRVI	NDVIPARm	SAVIPARm	WDRVIPARm	NDVIPARd	SAVIPARd	WDRVIPARd	NDVI*LAI	SAVI*LAI	WDRVI*LAI		GPP_ALL(NDVILAI	GPP_SB(WDRVI)
APRIL	S.BARLEY	2011-04-11	857.48	555.671	0	0	0	0	0			-0.666667	0.166667	0	0	142.913			92.6118
APRIL	S.BARLEY	2011-04-21 14:00:00	1485.44	912.976	2.114	0.06	0.1	0.3	0.127959	0.031	-0.193	-0.588948	0.205526	190.077	46.0488	305.297	116.824	28.3023	187.64	0.0383878	0.0093	0.0616578		0.794092	1.1104
APRIL	S.BARLEY	2011-04-28 14:00:00	1255.33	668.092	3.15865	0.08	0.2	0.433333	0.276201	0.05	-0.188	-0.47859	0.260705	346.724	62.7667	327.271	184.528	33.4046	174.175	0.119687	0.0216667	0.112972		1.19036	2.14688
MAY	S.BARLEY	2011-05-06 14:00:00	1651.22	1002.84	3.48369	0.1	0.3	0.433333	0.338523	0.137	-0.202	-0.423784	0.288108	558.977	226.217	475.73	339.485	137.389	288.926	0.146693	0.0593667	0.124847		1.32199	2.66162
MAY	S.BARLEY	2011-05-14 14:00:00	1055.09	667.411	4.55931	0.13	0.35	0.833333	0.556315	0.133	-0.206	-0.175406	0.412297	586.962	140.327	435.01	371.29	88.7656	275.172	0.463596	0.110833	0.343581		2.86662	4.9944
MAY	S.BARLEY	2011-05-26 14:00:00	1745.11	1040.4	10.2457	0.34	0.7	2.36667	0.753662	0.296	-0.185	0.174844	0.587422	1315.22	516.553	1025.12	784.112	307.959	611.155	1.78367	0.700533	1.39023		9.30083	8.28395
JUNE	S.BARLEY	2011-06-04 14:00:00	1723	1071.37	8.94998	0.62	0.85	2.53333	0.846866	0.267	-0.174	0.413848	0.706924	1459.15	460.041	1218.03	907.309	286.057	757.379	2.14539	0.6764	1.79087		11.0639	10.5287
JUNE	S.BARLEY	2011-06-28 14:00:00	1786.78	960.818	3.51951	0.58	0.7	2.26667	0.648905	0.182	-0.243	-0.0313038	0.484348	1159.45	325.194	865.422	623.48	174.869	465.371	1.47085	0.412533	1.09786		7.77613	6.3478
AUGUST	S.BARLEY	2011-08-23 14:00:00	1172	760.106	0.750545	0.06	0.15	0.33	0.174805	0.037		-0.556743	0.221629	204.871	43.364	259.749	132.87	28.1239	168.461	0.0576855	0.01221	0.0731374		0.888152	1.41287
MARCH	S.BARLEY	2012-03-16 14:00:00	1099.56	627.994	0	0	0	0	0.0502695	0.008		-0.637771	0.181115	55.2741	8.79644	199.146	31.5689	5.02395	113.739
MARCH	S.BARLEY	2012-03-28 14:00:00	1326.33	720.871	0	0	0	0	0.0143807	0.003		-0.6586	0.1707	19.0736	3.979	226.405	10.3666	2.16261	123.053
APRIL	S.BARLEY	2012-04-26 14:00:00	1474.67	886.729	3.25495	0.05	0.05	0.133333	0.162302	0.043	-0.198	-0.565559	0.217221	239.342	63.4107	320.328	143.918	38.1294	192.616	0.0216403	0.00573333	0.0289628		0.712462	1.33007
MAY	S.BARLEY	2012-05-17 14:00:00	1051.8	712	9.42077	0.26	0.8	4.03333	0.838595	0.383	-0.204	0.389916	0.694958	882.034	402.839	730.957	597.079	272.696	494.81	3.38233	1.54477	2.803		17.093	10.3039
MAY	S.BARLEY	2012-05-28 14:00:00	1752.56	985.35	12.9152	0.56	0.95	3.13333	0.798894	0.368	-0.211	0.282897	0.641448	1400.11	644.94	1124.17	787.19	362.609	632.051	2.5032	1.15307	2.00987		12.8079	9.29878
JUNE	S.BARLEY	2012-06-15 14:00:00	1666.11	931.259	6.06463	0.53	0.95	2.5	0.738971	0.324	-0.219	0.142512	0.571256	1231.21	539.82	951.776	688.173	301.728	531.987	1.84743	0.81	1.42814		9.61161	7.98029
JULY	S.BARLEY	2012-07-02 14:00:00	1600	917.918	6.00432	0.66	0.95	2.16667	0.469452	0.13	-0.24	-0.287053	0.356473	751.123	208	570.357	430.918	119.329	327.213	1.01715	0.281667	0.772359		5.5647	3.9458
JULY	S.BARLEY	2012-07-21 14:00:00	1255.33	791.529	1.88915	0.63	0.85	2.03333	0.196531	0.06	-0.234	-0.541021	0.22949	246.712	75.32	288.086	155.56	47.4917	181.648	0.399613	0.122	0.466629		2.55476	1.56053
AUGUST	S.BARLEY	2012-08-02 14:00:00	1570.33	981.549	1.31292	0.6	0.8	2.16667	0.169212	0.036	-0.224	-0.560707	0.219647	265.719	56.532	344.918	166.09	35.3358	215.594	0.366626	0.078	0.475901		2.39397	1.37564
AUGUST	S.BARLEY	2012-08-13 14:00:00	1066.46	701.305	1.46542	0.11	0.2	0.2	0.109212	0.006	-0.204	-0.601229	0.199385	116.47	6.39873	212.636	76.5909	4.20783	139.83	0.0218424	0.0012	0.0398771		0.713447	0.995054
APRIL	S.BARLEY	2013-04-18 14:00:00	1307.67	773.266	0	0	0	0	0.073	0.002	-0.179	-0.624036	0.187982	95.4597	2.61533	245.818	56.4484	1.54653	145.36
MAY	S.BARLEY	2013-05-16 14:00:00	1721.78	933.912	4.72492	0.1	0.2	0.83	0.558502	0.188	-0.188	-0.172328	0.413836	961.617	323.694	712.533	521.592	175.575	386.486	0.463557	0.15604	0.343484		2.86643	5.0233
MAY	S.BARLEY	2013-05-29 14:00:00	1467.56	811.198	7.30395	0.31	0.4	2.76667	0.831516	0.446	-0.193	0.369903	0.684951	1220.3	654.53	1005.2	674.524	361.794	555.631	2.30053	1.23393	1.89503		11.8201	10.1159
JUNE	S.BARLEY	2013-06-12 14:00:00	1757.67	998.494	14.0597	0.5	0.8	4.03333	0.885388	0.407	-0.169	0.533804	0.766902	1556.22	715.37	1347.96	884.055	406.387	765.747	3.57107	1.64157	3.09317		18.0129	11.6553
JULY	S.BARLEY	2013-07-09 14:00:00	1619	949.421	8.59111	0.6	0.9	2.63	0.749491	0.261	-0.238	0.165536	0.582768	1213.43	422.559	943.501	711.582	247.799	553.292	1.97116	0.68643	1.53268		10.2147	8.19652
AUGUST	S.BARLEY	2013-08-02 14:00:00	1629.22	983.008	0.796873	0.6	0.85	2	0.323			-0.437978	0.281011	526.239	0	457.829	317.512		276.236	0.646		0.562022		3.75568	2.52831
AUGUST	S.BARLEY	2013-08-14 14:00:00	1325.22	818.379	0.265857	0.02	0	0.2	0.0738487		-0.218	-0.623515	0.188242	97.866	0	249.463	60.4362		154.054	0.0147697		0.0376485		0.678974	0.785742

## Sheet: PO
MONTH	CROP	data	PARm	PARd	GPPchamber	H	F%	LAI	NDVI	SAVI	PRI	WDRVI	sWDRVI	NDVIPARm	SAVIPARm	WDRVIPARm	NDVIPARd	SAVIPARd	WDRVIPARd	NDVI*LAI	SAVI*LAI	WDRVI*LAI		GPP_ALL(NDVILAI	GPP_PO(NDVI)
APRIL	POTATOE	2011-04-11	857.48	555.671	0	0	0	0	0
APRIL	POTATOE	2011-04-21 14:00:00	1485.44	912.976	0	0	0	0	0
APRIL	POTATOE	2011-04-28 14:00:00	1255.33	668.092	0	0	0	0	0
MAY	POTATOE	2011-05-06 14:00:00	1651.22	1002.84	0	0	0	0	0
MAY	POTATOE	2011-05-14 14:00:00	1055.09	667.411	0.397394	0.07	0.03	0	0.0321504	0.01	-0.198	-0.648414	0.175793	33.9215	10.5509	185.477	21.4575	6.67411	117.326
MAY	POTATOE	2011-05-26 14:00:00	1745.11	1040.4	3.00365	0.24	0.2	0.466667	0.317025	0.13	-0.188	-0.443342	0.278329	553.243	226.864	485.715	329.833	135.252	289.574	0.147945	0.0606667	0.129887		1.32809	3.89136
JUNE	POTATOE	2011-06-04 14:00:00	1723	1071.37	5.55309	0.39	0.6	1.6	0.769286	0.27	-0.175	0.210656	0.605328	1325.48	465.21	1042.98	824.192	289.271	648.532	1.23086	0.432	0.968525		6.60636	9.61729
JUNE	POTATOE	2011-06-28 14:00:00	1786.78	960.818	10.5376	0.55	0.7	1.8	0.714239	0.28	-0.206	0.0908154	0.545408	1276.19	500.298	974.522	686.254	269.029	524.038	1.28563	0.504	0.981734		6.87334	8.92036
AUGUST	POTATOE	2011-08-23 14:00:00	1172	760.106	1.99936	0.1	0.2	0.27	0.238414	0.05		-0.509184	0.245408	279.421	58.6	287.618	181.22	38.0053	186.536	0.0643718	0.0135	0.0662602		0.920742	2.8961
MARCH	POTATOE	2012-03-16 14:00:00	1099.56	627.994	0	0	0	0	0.0355623	0.01		-0.64643	0.176785	39.1028	10.9956	194.385	22.3329	6.27994	111.02
MARCH	POTATOE	2012-03-28 14:00:00	1326.33	720.871	0	0	0	0	0.0167474	0		-0.657258	0.171371	22.2126	0	227.295	12.0727		123.537
APRIL	POTATOE	2012-04-26 14:00:00	1474.67	886.729	0	0	0	0	0.0225685	0	-0.191	-0.653937	0.173031	33.281	0	255.164	20.0121		153.432
MAY	POTATOE	2012-05-17 14:00:00	1051.8	712	2.9069	0.1	0.05	0.166667	0.173682	0.07	-0.203	-0.557542	0.221229	182.678	73.626	232.689	123.661	49.84	157.515	0.0289469	0.0116667	0.0368715		0.748076	2.07655
MAY	POTATOE	2012-05-28 14:00:00	1752.56	985.35	6.88612	0.44	0.15	0.766667	0.524706	0.2	-0.185	-0.218335	0.390832	919.577	350.511	684.956	517.019	197.07	385.107	0.402275	0.153333	0.299638		2.56773	6.52075
JUNE	POTATOE	2012-06-15 14:00:00	1666.11	931.259	11.4835	0.45	0.8	2.5	0.883551	0.49	-0.196	0.527743	0.763871	1472.09	816.394	1272.69	822.815	456.317	711.362	2.20888	1.225	1.90968		11.3734	11.064
JULY	POTATOE	2012-07-02 14:00:00	1600	917.918	11.1072	0.72	0.95	2.73333	0.835732	0.38	-0.201	0.381771	0.690885	1337.17	608	1105.42	767.134	348.809	634.176	2.28433	1.03867	1.88842		11.7412	10.4585
JULY	POTATOE	2012-07-21 14:00:00	1255.33	791.529	8.73107	0.7	0.9	2.9	0.782434	0.31	-0.233	0.242001	0.621	982.216	389.153	779.563	619.319	245.374	491.54	2.26906	0.899	1.8009		11.6667	9.78375
AUGUST	POTATOE	2012-08-02 14:00:00	1570.33	981.549	7.77516	0.22	0.6	2.26667	0.568895	0.15	-0.217	-0.157509	0.421245	893.354	235.55	661.496	558.398	147.232	413.473	1.28949	0.34	0.954823		6.89217	7.0802
AUGUST	POTATOE	2012-08-13 14:00:00	1066.46	701.305	6.80669	0.34	0.4	3.36667	0.508895	0.12	-0.197	-0.238782	0.380609	542.714	127.975	405.903	356.891	84.1566	266.923	1.71328	0.404	1.28138		8.95775	6.32056
APRIL	POTATOE	2013-04-18 14:00:00	1307.67	773.266	0	0	0	0	0.0455659	0	-0.2	-0.640559	0.17972	59.5851	0	235.014	35.2346		138.972					0.606984	0.454518
MAY	POTATOE	2013-05-16 14:00:00	1721.78	933.912	0.33052	0	0	0	0.0403988	0.01	-0.193	-0.643602	0.178199	69.5578	17.2178	306.819	37.7289	9.33912	166.422					0.606984	0.389099
MAY	POTATOE	2013-05-29 14:00:00	1467.56	811.198	4.69258	0.2	0.25	0.366667	0.311541	0.13		-0.448218	0.275891	457.204	190.782	404.886	252.722	105.456	223.802	0.114232	0.0476667	0.10116		1.16377	3.82194
JUNE	POTATOE	2013-06-12 14:00:00	1757.67	998.494	10.6759	0.45	0.4	3.23333	0.73084	0.34	-0.19	0.125149	0.562575	1284.57	597.607	988.819	729.739	339.488	561.727	2.36305	1.09933	1.81899		12.1248	9.13053
JULY	POTATOE	2013-07-09 14:00:00	1619	949.421	8.59631	0.4	0.45	1.8	0.712314	0.33	-0.187	0.0869267	0.543463	1153.24	534.27	879.867	676.286	313.309	515.975	1.28217	0.594	0.978234		6.85644	8.89598
AUGUST	POTATOE	2013-08-02 14:00:00	1629.22	983.008	9.30934	0.3	0.5	0.8	0.532	0.32		-0.208678	0.395661	866.746	521.351	644.62	522.96	314.563	388.938	0.4256	0.256	0.316529		2.68142	6.61309
AUGUST	POTATOE	2013-08-14 14:00:00	1325.22	818.379	3.44847	0.2	0.4	0.6	0.478058	0.17	-0.215	-0.276839	0.361581	633.533	225.288	479.175	391.233	139.124	295.91	0.286835	0.102	0.216948		2.00506	5.93015

## Sheet: readme
	there are 6 sheets containing all data for 1) crop combined dataset (cereals + potato), 2) only for cereals, 3) winter wheat - WW, 4) winter rye - WR, 5) spring barley - SB, and 6) potatoe - PO
	PARm - mean midday PAR (solar noon +/-2hours)
	PARd - midday daily PAR (from sunrise to sunset)
	GPP - gross primary production caclulated basde on chamber measured NEE and Reco fluxes
	H - height of plants
	F% - fraction cover
	Vis: NDVI, SAVI, PRI, WDRVI
	Vis* PARm
	Vis* PARd
	Vis* LAI
	GPP_ALL (NDVILAI) - GPP modeled based on NDVI*LAI determined for crop cpmbined dataset
	GPP(VI) - GPP calculated based on best fited model determined for each crop independently
