# Supplementary material for: Improving remote estimation of winter crops gross ecosystem production by inclusion of leaf area index in a spectral model
Source: PeerJ. 2018 Sep 21;6:e5613. doi: 10.7717/peerj.5613 (PMC6152453; doi:10.7717/peerj.5613)
Supplement: File S7 — Seasonal courses of GEPd, LAI, NDVI and NDVI*LAI for all crops and years 2011-2013. [file peerj-06-5613-s007.xls]

## Sheet: FIG 7_ seasonal courses
YEAR	MONTH	CROP	data	DOY	EGEP	H	F%	LAI	NDVI	SAVI	PRI	sWDRVI	NDVI*LAI
2011	APRIL	W.WHEAT	2011-04-11	101	8.39313	0.1	0.1	0.733333	0.432696	0.066	-0.186	0.335588	0.31731
2011	APRIL	W.WHEAT	2011-04-21 14:00:00	111	10.9845	0.22	0.2	1.16667	0.699218	0.158	-0.188	0.530487	0.815755
2011	APRIL	W.WHEAT	2011-04-28 14:00:00	118	9.54383	0.3	0.3	1.46667	0.721401	0.136	-0.176	0.552724	1.05806
2011	MAY	W.WHEAT	2011-05-06 14:00:00	126	8.57012	0.38	0.4	1.63333	0.728621	0.259	-0.201	0.560237	1.19008
2011	MAY	W.WHEAT	2011-05-14 14:00:00	134	5.52306	0.49	0.5	1.96667	0.793932	0.172	-0.187	0.635184	1.5614
2011	MAY	W.WHEAT	2011-05-26 14:00:00	146	6.4588	0.68	0.6	2.36667	0.755654	0.276	-0.181	0.589664	1.78838
2011	JUNE	W.WHEAT	2011-06-04 14:00:00	155	5.16476	0.78	0.6	2.66667	0.76065	0.24	-0.181	0.595337	2.0284
2011	JUNE	W.WHEAT	2011-06-28 14:00:00	179	1.11867	0.66	0.5	1.63333	0.27175	0.071	-0.234	0.258854	0.443858
2011	AUGUST	W.WHEAT	2011-08-23 14:00:00	235	0.826463	0.1	0.2	0.43				0.166667
2012	MARCH	W.WHEAT	2012-03-16 14:00:00	76	0.582114	0.06	0.05	0.0333333	0.29			0.266529	0.00966667
2012	MARCH	W.WHEAT	2012-03-28 14:00:00	88	1.46103	0.1	0.05	0.0333333	0.3			0.270833	0.01
2012	APRIL	W.WHEAT	2012-04-26 14:00:00	117	7.43247	0.1	0.1	0.666667	0.41401	0.097	-0.195	0.325512	0.276007
2012	MAY	W.WHEAT	2012-05-17 14:00:00	138	15.2956	0.71	0.3	1.63333	0.840461	0.301	-0.181	0.697632	1.37275
2012	MAY	W.WHEAT	2012-05-28 14:00:00	149	20.2373	0.84	0.6	3.1	0.811674	0.314	-0.171	0.658	2.51619
2012	JUNE	W.WHEAT	2012-06-15 14:00:00	167	18.6823	0.9	0.8	3.33333	0.750107	0.245	-0.183	0.583452	2.50036
2012	JULY	W.WHEAT	2012-07-02 14:00:00	184	12.7383	0.99	0.7	2.5	0.579443	0.172	-0.208	0.428937	1.44861
2012	JULY	W.WHEAT	2012-07-21 14:00:00	203	6.0513	0.9	0.7	1.93333	0.172729	0.049	-0.21	0.220891	0.333942
2012	AUGUST	W.WHEAT	2012-08-02 14:00:00	215	4.80001	0.7	0.7	1.86667	0.159153	0.036	-0.21	0.216123	0.297086
2012	AUGUST	W.WHEAT	2012-08-13 14:00:00	226	3.76225	0.13	0.1	0.4	0.0991534	0.006	-0.19	0.196159	0.0396614
2013	APRIL	W.WHEAT	2013-04-18 14:00:00	108	9.10793	0.07	0.3	0.5	0.818		-0.17	0.666422	0.409
2013	MAY	W.WHEAT	2013-05-16 14:00:00	136	16.8763	0.52	0.9	3.1	0.85	0.3		0.711538	2.635
2013	MAY	W.WHEAT	2013-05-29 14:00:00	149	18.9127	0.62	0.9	3.73	0.883706	0.323	-0.169	0.764126	3.29622
2013	JUNE	W.WHEAT	2013-06-12 14:00:00	163	21.9924	0.76	0.85	4.43333	0.872022	0.439	-0.176	0.745258	3.86596
2013	JULY	W.WHEAT	2013-07-09 14:00:00	190	14	0.82	0.8	3.8	0.827755	0.355	-0.173	0.679721	3.14547
2013	AUGUST	W.WHEAT	2013-08-02 14:00:00	214	0.266686	0.05	0.05	0.73	0.35889		-0.25	0.297712	0.261989
2013	AUGUST	W.WHEAT	2013-08-14 14:00:00	226	0.814814	0.06	0.05	0.27	0.18	0.124		0.223485	0.0486
2011	APRIL	W.RYE	2011-04-11	101	9.98422	0.15	0.2	1.03333	0.624341	0.108	-0.184	0.463748	0.645152
2011	APRIL	W.RYE	2011-04-21 14:00:00	111	12.6869	0.3	0.5	2.03333	0.834036	0.197	-0.189	0.688489	1.69587
2011	APRIL	W.RYE	2011-04-28 14:00:00	118	9.5303	0.55	0.6	2.36667	0.875287	0.189	-0.151	0.750459	2.07151
2011	MAY	W.RYE	2011-05-06 14:00:00	126	9.46803	0.7	0.8	2.86667	0.834565	0.327	-0.186	0.689235	2.39242
2011	MAY	W.RYE	2011-05-14 14:00:00	134	10.0448	1	0.9	2.63333	0.833264	0.179	-0.168	0.687402	2.19426
2011	MAY	W.RYE	2011-05-26 14:00:00	146	14.1077	1.5	0.85	2.7	0.729075	0.265	-0.181	0.560714	1.9685
2011	JUNE	W.RYE	2011-06-04 14:00:00	155	12.8608	1.45	0.8	2.4	0.651811	0.182	-0.191	0.486864	1.56435
2011	JUNE	W.RYE	2011-06-28 14:00:00	179	6.70332	1.31	0.8	1.93333	0.31615	0.089	-0.221	0.277938	0.611223
2011	AUGUST	W.RYE	2011-08-23 14:00:00	235	0.607751	0.06	0.5	1.27	0.395851	0.082		0.316047	0.502731
2012	MARCH	W.RYE	2012-03-16 14:00:00	76	4.965	0.11	0.55	0.666667	0.714651	0.147		0.545824	0.476434
2012	MARCH	W.RYE	2012-03-28 14:00:00	88	7.04627	0.16	0.6	2.53333	0.883055	0.212		0.763056	2.23707
2012	APRIL	W.RYE	2012-04-26 14:00:00	117	14.3465	0.35	0.9	4.5	0.899906	0.312	-0.19	0.791504	4.04958
2012	MAY	W.RYE	2012-05-17 14:00:00	138	20.2777	1.3	0.9	5	0.868423	0.314	-0.188	0.739586	4.34211
2012	MAY	W.RYE	2012-05-28 14:00:00	149	22	1.57	0.95	4.63333	0.76154	0.301	-0.167	0.596356	3.52847
2012	JUNE	W.RYE	2012-06-15 14:00:00	167	15.8902	1.59	0.95	4.23333	0.740178	0.299	-0.159	0.572561	3.13342
2012	JULY	W.RYE	2012-07-02 14:00:00	184	8.8162	1.41	0.9	3.23333	0.387927	0.118	-0.215	0.312014	1.2543
2012	JULY	W.RYE	2012-07-21 14:00:00	203	3.12503	1.41	0.85	3.26667	0.190237	0.056	-0.218	0.227185	0.62144
2012	AUGUST	W.RYE	2012-08-02 14:00:00	215	2.34983	1.41	0.8	2.76667	0.129257	0.029	-0.235	0.205957	0.357611
2012	AUGUST	W.RYE	2012-08-13 14:00:00	226	2.63043	0.22	0.1	0.4	0.0692569	0.001	-0.215	0.186836	0.0277028
2013	APRIL	W.RYE	2013-04-18 14:00:00	108	12.6766	0.15	0.5	3.1	0.61643	0.028	-0.189	0.457358	1.91093
2013	MAY	W.RYE	2013-05-16 14:00:00	136	18.594	0.72	0.9	4.33	0.852746	0.307	-0.156	0.715618	3.69239
2013	MAY	W.RYE	2013-05-29 14:00:00	149	24	1.1	0.9	4.33	0.800323	0.375	-0.184	0.643269	3.4654
2013	JUNE	W.RYE	2013-06-12 14:00:00	163	19.8954	1.4	0.85	4.3	0.799927	0.329		0.642763	3.43968
2013	JULY	W.RYE	2013-07-09 14:00:00	190	3.61101	1.4	0.85	3.1	0.375568		-0.227	0.305836	1.16426
2013	AUGUST	W.RYE	2013-08-02 14:00:00	214	0.802373	1.35	0.8	1.7	0.272	0.16		0.258958	0.4624
2013	AUGUST	W.RYE	2013-08-14 14:00:00	226	0.595693	0.05	0.05	0.3	0.11128		-0.22	0.200055	0.0333839
2011	APRIL	S.BARLEY	2011-04-11	101	0	0	0	0	0	0		0.166667	0
2011	APRIL	S.BARLEY	2011-04-21 14:00:00	111	2.114	0.06	0.1	0.3	0.127959	0.031	-0.193	0.205526	0.0383878
2011	APRIL	S.BARLEY	2011-04-28 14:00:00	118	3.15865	0.08	0.2	0.433333	0.276201	0.05	-0.188	0.260705	0.119687
2011	MAY	S.BARLEY	2011-05-06 14:00:00	126	3.48369	0.1	0.3	0.433333	0.338523	0.137	-0.202	0.288108	0.146693
2011	MAY	S.BARLEY	2011-05-14 14:00:00	134	4.55931	0.13	0.35	0.833333	0.556315	0.133	-0.206	0.412297	0.463596
2011	MAY	S.BARLEY	2011-05-26 14:00:00	146	10.2457	0.34	0.7	2.36667	0.753662	0.296	-0.185	0.587422	1.78367
2011	JUNE	S.BARLEY	2011-06-04 14:00:00	155	8.94998	0.62	0.85	2.53333	0.846866	0.267	-0.174	0.706924	2.14539
2011	JUNE	S.BARLEY	2011-06-28 14:00:00	179	3.51951	0.58	0.7	2.26667	0.648905	0.182	-0.243	0.484348	1.47085
2011	AUGUST	S.BARLEY	2011-08-23 14:00:00	235	0.750545	0.06	0.15	0.33	0.174805	0.037		0.221629	0.0576855
2012	MARCH	S.BARLEY	2012-03-16 14:00:00	76	0	0	0	0	0.0502695	0.008		0.181115
2012	MARCH	S.BARLEY	2012-03-28 14:00:00	88	0	0	0	0	0.0143807	0.003		0.1707
2012	APRIL	S.BARLEY	2012-04-26 14:00:00	117	3.25495	0.05	0.05	0.133333	0.162302	0.043	-0.198	0.217221	0.0216403
2012	MAY	S.BARLEY	2012-05-17 14:00:00	138	9.42077	0.26	0.8	4.03333	0.838595	0.383	-0.204	0.694958	3.38233
2012	MAY	S.BARLEY	2012-05-28 14:00:00	149	12.9152	0.56	0.95	3.13333	0.798894	0.368	-0.211	0.641448	2.5032
2012	JUNE	S.BARLEY	2012-06-15 14:00:00	167	6.06463	0.53	0.95	2.5	0.738971	0.324	-0.219	0.571256	1.84743
2012	JULY	S.BARLEY	2012-07-02 14:00:00	184	6.00432	0.66	0.95	2.16667	0.469452	0.13	-0.24	0.356473	1.01715
2012	JULY	S.BARLEY	2012-07-21 14:00:00	203	1.88915	0.63	0.85	2.03333	0.196531	0.06	-0.234	0.22949	0.399613
2012	AUGUST	S.BARLEY	2012-08-02 14:00:00	215	1.31292	0.6	0.8	2.16667	0.169212	0.036	-0.224	0.219647	0.366626
2012	AUGUST	S.BARLEY	2012-08-13 14:00:00	226	1.46542	0.11	0.2	0.2	0.109212	0.006	-0.204	0.199385	0.0218424
2013	APRIL	S.BARLEY	2013-04-18 14:00:00	108	0	0	0	0	0.073	0.002	-0.179	0.187982
2013	MAY	S.BARLEY	2013-05-16 14:00:00	136	4.72492	0.1	0.2	0.83	0.558502	0.188	-0.188	0.413836	0.463557
2013	MAY	S.BARLEY	2013-05-29 14:00:00	149	7.30395	0.31	0.4	2.76667	0.831516	0.446	-0.193	0.684951	2.30053
2013	JUNE	S.BARLEY	2013-06-12 14:00:00	163	14.0597	0.5	0.8	4.03333	0.885388	0.407	-0.169	0.766902	3.57107
2013	JULY	S.BARLEY	2013-07-09 14:00:00	190	8.59111	0.6	0.9	2.63	0.749491	0.261	-0.238	0.582768	1.97116
2013	AUGUST	S.BARLEY	2013-08-02 14:00:00	214	0.796873	0.6	0.85	2	0.323			0.281011	0.646
2013	AUGUST	S.BARLEY	2013-08-14 14:00:00	226	0.265857	0.02	0	0.2	0.0738487		-0.218	0.188242	0.0147697
2011	APRIL	POTATOE	2011-04-11	101	0	0	0	0	0			0.166667
2011	APRIL	POTATOE	2011-04-21 14:00:00	111	0	0	0	0	0			0.166667
2011	APRIL	POTATOE	2011-04-28 14:00:00	118	0	0	0	0	0			0.166667
2011	MAY	POTATOE	2011-05-06 14:00:00	126	0	0	0	0	0			0.166667
2011	MAY	POTATOE	2011-05-14 14:00:00	134	0.397394	0.07	0.03	0	0.0321504	0.01	-0.198	0.175793
2011	MAY	POTATOE	2011-05-26 14:00:00	146	3.00365	0.24	0.2	0.466667	0.317025	0.13	-0.188	0.278329	0.147945
2011	JUNE	POTATOE	2011-06-04 14:00:00	155	5.55309	0.39	0.6	1.6	0.769286	0.27	-0.175	0.605328	1.23086
2011	JUNE	POTATOE	2011-06-28 14:00:00	179	10.5376	0.55	0.7	1.8	0.714239	0.28	-0.206	0.545408	1.28563
2011	AUGUST	POTATOE	2011-08-23 14:00:00	235	1.99936	0.1	0.2	0.27	0.238414	0.05		0.245408	0.0643718
2012	MARCH	POTATOE	2012-03-16 14:00:00	76	0	0	0	0	0.0355623	0.01		0.176785
2012	MARCH	POTATOE	2012-03-28 14:00:00	88	0	0	0	0	0.0167474	0		0.171371
2012	APRIL	POTATOE	2012-04-26 14:00:00	117	0	0	0	0	0.0225685	0	-0.191	0.173031
2012	MAY	POTATOE	2012-05-17 14:00:00	138	2.9069	0.1	0.05	0.166667	0.173682	0.07	-0.203	0.221229	0.0289469
2012	MAY	POTATOE	2012-05-28 14:00:00	149	6.88612	0.44	0.15	0.766667	0.524706	0.2	-0.185	0.390832	0.402275
2012	JUNE	POTATOE	2012-06-15 14:00:00	167	11.4835	0.45	0.8	2.5	0.883551	0.49	-0.196	0.763871	2.20888
2012	JULY	POTATOE	2012-07-02 14:00:00	184	11.1072	0.72	0.95	2.73333	0.835732	0.38	-0.201	0.690885	2.28433
2012	JULY	POTATOE	2012-07-21 14:00:00	203	8.73107	0.7	0.9	2.9	0.782434	0.31	-0.233	0.621	2.26906
2012	AUGUST	POTATOE	2012-08-02 14:00:00	215	7.77516	0.22	0.6	2.26667	0.568895	0.15	-0.217	0.421245	1.28949
2012	AUGUST	POTATOE	2012-08-13 14:00:00	226	6.80669	0.34	0.4	3.36667	0.508895	0.12	-0.197	0.380609	1.71328
2013	APRIL	POTATOE	2013-04-18 14:00:00	108	0	0	0	0	0.0455659	0	-0.2	0.17972
2013	MAY	POTATOE	2013-05-16 14:00:00	136	0.33052	0	0	0	0.0403988	0.01	-0.193	0.178199
2013	MAY	POTATOE	2013-05-29 14:00:00	149	4.69258	0.2	0.25	0.366667	0.311541	0.13		0.275891	0.114232
2013	JUNE	POTATOE	2013-06-12 14:00:00	163	10.6759	0.45	0.4	3.23333	0.73084	0.34	-0.19	0.562575	2.36305
2013	JULY	POTATOE	2013-07-09 14:00:00	190	8.59631	0.4	0.45	1.8	0.712314	0.33	-0.187	0.543463	1.28217
2013	AUGUST	POTATOE	2013-08-02 14:00:00	214	9.30934	0.3	0.5	0.8	0.532	0.32		0.395661	0.4256
2013	AUGUST	POTATOE	2013-08-14 14:00:00	226	3.44847	0.2	0.4	0.6	0.478058	0.17	-0.215	0.361581	0.286835
